# Supplementary material for: Synovial sarcoma reprograms transcription by GBAF activation of polycomb targets and loss of CBAF enhancers
Source: Nat Commun. 2025 Dec 21;17:1081. doi: 10.1038/s41467-025-67841-y (PMC12852873; doi:10.1038/s41467-025-67841-y)
Supplement: Supplementary file 4 — Source Data [file 41467_2025_67841_MOESM4_ESM.xlsx]

## Sheet: Fig.2a
Plot of summed looped enhancers multiplied by HiChIP loop score against promoter scores
gene	promoter score	looped enhancers score	type
Insm1	45.7154	21.4719	SAT
Kif26a	43.0941	31.066	SAT
Sp9	40.4818	52.7942	SAT
Pax2	38.4848	65.599	SAT
Irx1	38.1225	104.273	SAT
Lhx1	37.3085	0	SAT
Fgf8	35.367	41.6552	SAT
Sox2	35.2122	109.44	SAT
Grik3	32.3599	5.9245	SAT
Pax7	31.8878	0	SAT
Reln	31.8032	15.9311	SAT
Skor1	31.4265	31.9336	SAT
Cd24a	30.6103	20.5081	SAT
Megf11	30.263	0	SAT
Dlx6	28.8141	50.3818	SAT
Cdh22	28.7754	4.32817	SAT
Bcl11b	28.7268	7.84143	SAT
Sox1	28.5941	99.0095	SAT
Pcdh8	28.0864	5.91752	SAT
Rgs8	28.0274	0	SAT
Lef1	27.2258	92.7444	SAT
Fezf2	27.1237	2.60056	SAT
Hs3st3b1	26.7764	9.65141	SAT
Kif26b	26.5911	18.7401	SAT
Barx2	25.6615	9.44529	SAT
Barhl1	25.4449	0	SAT
Irx2	25.129	21.7172	SAT
Igsf21	24.1498	6.35153	SAT
Nptx1	24.0766	27.1455	SAT
Cyp26a1	22.9436	0	SAT
Lhx5	21.7779	4.14422	SAT
Chl1	21.673	0	SAT
Ephb1	21.6674	6.28516	SAT
Pax6	20.9219	69.3368	SAT
Hoxb9	20.517	12.8423	SAT
Hmga2	19.422	53.8739	SAT
Mybpc1	19.3632	0	SAT
Asic4	19.2207	0	SAT
Lhx9	19.0534	0	SAT
Col2a1	19.0513	3.73417	SAT
Dab1	18.3946	4.39679	SAT
Nr2e1	18.3459	0	SAT
Adgrb3	18.2083	7.1707	SAT
Gabbr2	17.8363	5.06766	SAT
Hes5	17.7919	0	SAT
Mnx1	16.942	4.13681	SAT
Hoxc5	16.7316	39.7345	SAT
Nxph4	16.6707	3.6276	SAT
Slit1	15.8595	0	SAT
Tbx1	15.7995	0	SAT
Cacng4	15.7539	11.2937	SAT
Sox11	15.448	0	SAT
Msx2	15.0693	41.0539	SAT
Adcy8	15.0407	3.0556	SAT
Ptprt	14.9591	0	SAT
Cbln4	14.8087	5.65203	SAT
En2	14.2362	0	SAT
Nptx2	14.2176	3.68892	SAT
Aqp5	14.0721	0	SAT
Nkx6-2	14.0066	4.54808	SAT
Hoxd3	13.9312	15.4674	SAT
Tenm4	13.5886	0	SAT
Hoxa10	13.2075	6.70142	SAT
Dock3	13.0135	0	SAT
Efna3	12.8897	20.3309	SAT
Pou3f2	12.7964	0	SAT
Popdc3	12.7191	3.79261	SAT
Raet1e	12.6121	0	SAT
Hoxc4	12.6055	39.2861	SAT
Shisa8	11.9302	9.67232	SAT
Cbln1	11.7841	1.7305	SAT
Foxe1	11.6665	7.36863	SAT
Sgpp2	11.5339	0	SAT
Fstl4	11.5004	4.01726	SAT
Nsg2	11.3438	5.09556	SAT
Kirrel3	11.2483	2.6634	SAT
Slc24a4	11.0183	0	SAT
Apba2	10.7783	0	SAT
Sez6	10.6739	8.51368	SAT
Elfn1	10.5245	21.0147	SAT
Galnt14	10.4193	0	SAT
Spock1	10.4103	0	SAT
Hoxb4	10.3665	35.5043	SAT
Tcf21	10.2894	0	SAT
Prr15	10.1054	0	SAT
Hoxb3	10.0785	52.6466	SAT
Nell1	9.94285	0	SAT
Onecut3	9.69206	0	SAT
Vwa2	9.6849	0	SAT
Dpysl5	9.66361	10.0983	SAT
St14	9.4952	7.24428	SAT
Fibcd1	9.48362	0	SAT
Edar	9.483	0	SAT
Gad2	9.36432	3.62356	SAT
Pitx2	9.36404	0	SAT
Lypd6b	9.29788	0	SAT
Cdk5r2	9.24081	0	SAT
Dlgap2	9.06915	10.764	SAT
Slc6a1	9.00574	0	SAT
Hs6st3	8.77801	3.03435	SAT
Grhl2	8.68431	2.90295	SAT
Tspear	8.55752	0	SAT
Gp5	8.09105	3.4984	SAT
Nxph1	8.06659	0	SAT
Kcnh3	8.04283	0	SAT
Lrp2	8.00227	0	SAT
Esrp1	7.95133	3.15318	SAT
Kctd8	7.80124	0	SAT
Zic1	7.79262	4.98173	SAT
Hmx1	7.70805	0	SAT
Tmem108	7.6787	0	SAT
Plk5	7.58171	0	SAT
Arx	7.50347	2.8847	SAT
Vstm2l	7.27066	0	SAT
Rbpjl	7.13081	0	SAT
Kcns1	7.06241	0	SAT
Tmem132b	7.03802	0	SAT
Ina	6.84962	3.66177	SAT
Vax2	6.5176	7.9748	SAT
Scg2	6.38569	0	SAT
Phlda2	6.35241	4.34888	SAT
Tmem59l	6.15703	0	SAT
Crb3	6.13131	4.15291	SAT
Kcnk1	6.05878	3.74541	SAT
Pcp4	5.97574	0	SAT
Grb7	5.93074	0	SAT
Dsp	5.82974	0	SAT
E2f8	5.79793	0	SAT
Lrrtm1	5.76085	0	SAT
Car14	5.69953	22.4924	SAT
Mycl	5.68033	0	SAT
Epor	5.35242	5.18926	SAT
Ccdc106	5.3007	54.0681	SAT
Rbm47	5.07508	0	SAT
Wfdc2	4.95738	0	SAT
Krt8	4.80344	0	SAT
Fam163b	4.80057	0	SAT
Epcam	4.66697	4.34174	SAT
Spint2	4.66177	2.88563	SAT
Cnih2	4.63436	0	SAT
Odf3b	4.60844	0	SAT
Rem2	4.59896	4.3879	SAT
Cdca7l	4.49901	0	SAT
Gchfr	4.48876	4.59759	SAT
Ppfia3	4.437	4.51247	SAT
Ddx25	4.37898	4.1657	SAT
Spint1	4.35898	3.80801	SAT
Hook1	4.29869	13.5394	SAT
Tmem125	4.25877	11.7673	SAT
Top2a	4.14933	2.53075	SAT
Cdca5	4.11682	9.26107	SAT
Lsr	4.05899	0	SAT
Smc1b	4.03877	0	SAT
Ankle1	3.94408	7.32784	SAT
Zfp872	3.82073	3.80072	SAT
Gabrg3	3.80456	0	SAT
Mapk15	3.71735	3.64864	SAT
Rasl2-9	3.65298	0	SAT
Sox15	3.6456	3.60817	SAT
Sst	3.54779	0	SAT
Syt1	3.52437	0	SAT
Ckmt1	3.48357	2.65246	SAT
Aurkb	3.48302	14.8167	SAT
Syne4	3.47077	0	SAT
Slc24a2	3.40206	0	SAT
Plek2	3.33421	16.6012	SAT
Ska1	3.21674	0	SAT
Nnat	3.20444	0	SAT
Sapcd2	3.1885	30.1518	SAT
Prr15l	2.98568	0	SAT
Krt18	2.97609	4.87768	SAT
Cdc25c	2.93603	0	SAT
Neil3	2.92944	0	SAT
Cartpt	2.92325	0	SAT
Sult4a1	2.89501	9.9389	SAT
Pbk	2.87821	4.67885	SAT
Syt5	2.8101	5.37544	SAT
Kdf1	2.69209	0	SAT
Fcho1	2.52258	4.09112	SAT
Krt15	2.44569	0	SAT
Frmpd3	2.14167	0	SAT
Zcchc12	1.96316	0	SAT
Il17re	1.79466	3.48125	SAT
Tmem54	1.62574	0	SAT
Hoxc6	0	36.1033	SAT
Arid4a	36.0456	6.43576	MAT
Ptprm	16.6732	7.60193	MAT
Samd4	13.9044	3.48831	MAT
Tnrc6c	12.249	44.0727	MAT
Ptp4a2	10.8542	94.2044	MAT
Brd2	10.7724	14.9917	MAT
Agpat1	10.3882	30.2798	MAT
Ptms	10.2483	25.3838	MAT
Cradd	10.1836	0	MAT
Cdc42ep3	9.70811	3.62652	MAT
Cnot1	9.27229	2.43675	MAT
Spry1	9.20353	12.5662	MAT
Sox5	9.18366	3.34575	MAT
Arpc5	9.03501	0	MAT
Hdac4	8.75548	5.16029	MAT
Gnai1	8.40933	0	MAT
Ddx6	8.22267	5.41534	MAT
Spag7	8.13941	16.2266	MAT
Rdx	8.10156	4.00678	MAT
Itga4	8.04206	9.06672	MAT
Spred1	8.02015	17.7797	MAT
Pgm1	8.01707	25.1694	MAT
Tssk6	7.9223	3.89502	MAT
Cecr2	7.88746	5.79004	MAT
Ypel2	7.86894	0	MAT
Zbtb7a	7.79047	20.8204	MAT
Clstn1	7.61173	3.78485	MAT
Pard3	7.53862	4.66312	MAT
Ptger4	7.40903	0	MAT
Cr1l	7.35927	0	MAT
Adgrl3	7.25654	0	MAT
Tpp2	7.18762	13.2807	MAT
Pde4a	7.17015	4.48768	MAT
Pld5	7.16075	0	MAT
Acaa2	7.03863	10.3677	MAT
Stk39	7.03208	3.5429	MAT
Pald1	7.00505	5.02556	MAT
Igdcc3	6.97136	4.02601	MAT
Akirin2	6.94475	2.652	MAT
Fdft1	6.90615	5.20311	MAT
Yif1a	6.89947	4.09987	MAT
Zfp217	6.86492	9.86541	MAT
Epb41l3	6.84467	3.72421	MAT
Hspb1	6.80923	4.83446	MAT
Dgkd	6.79621	0	MAT
Mat2b	6.62617	0	MAT
Fam135a	6.58507	0	MAT
Ivns1abp	6.53754	58.1048	MAT
Ddah2	6.41906	14.775	MAT
Thoc6	6.38604	7.96082	MAT
Kansl1	6.38524	14.7088	MAT
Rbbp5	6.36856	0	MAT
Npc1	6.34243	0	MAT
Mdc1	6.32939	0	MAT
Ywhaz	6.26357	99.6521	MAT
Top2b	6.23113	3.79658	MAT
Gtf3a	6.22713	37.0529	MAT
Icmt	6.1982	16.281	MAT
Ppp1cb	6.15111	4.68867	MAT
Mkks	6.14869	21.4819	MAT
Zmym2	6.12405	3.93341	MAT
Ctnnd2	6.09675	0	MAT
Socs5	6.08224	2.97077	MAT
Syvn1	6.06355	19.2035	MAT
Itgb1	6.05346	9.12751	MAT
Soat1	6.04159	0	MAT
Ost4	5.95928	16.0731	MAT
Hdac5	5.92785	25.4093	MAT
Atp11a	5.92397	5.81082	MAT
Zfp451	5.91122	0	MAT
Ncstn	5.8878	12.8898	MAT
Prkag2	5.88528	23.5916	MAT
Spop	5.82464	5.12903	MAT
Kmt2a	5.80266	9.52807	MAT
Timm21	5.79994	21.0745	MAT
Scaf11	5.77338	11.3708	MAT
Zbtb44	5.75055	0	MAT
Slc25a51	5.73649	3.92845	MAT
Stat3	5.63042	35.7334	MAT
Tgfbrap1	5.61455	14.7643	MAT
Rpl18a	5.6003	17.683	MAT
Rab11b	5.59207	10.3623	MAT
Prkar1b	5.55933	98.9271	MAT
Rnls	5.5289	0	MAT
Dynlt1f	5.51309	8.35105	MAT
Dguok	5.51181	7.5501	MAT
Aldh6a1	5.49965	15.3748	MAT
Polr3gl	5.49636	25.9827	MAT
Clk4	5.49414	36.1736	MAT
Nktr	5.4673	4.481	MAT
Trpv4	5.44232	0	MAT
Ndel1	5.43417	13.7029	MAT
Slk	5.42785	1.90522	MAT
Gpr180	5.42513	0	MAT
D16Ertd472e	5.38898	4.65391	MAT
Rfk	5.35931	4.02435	MAT
Fyco1	5.34566	0	MAT
Kif21a	5.30336	7.10114	MAT
Aplp2	5.29086	0	MAT
Gmppa	5.22623	0	MAT
Camkk2	5.22076	7.10094	MAT
Rsad1	5.1974	4.26101	MAT
Trim3	5.18642	4.25115	MAT
Vamp3	5.17698	5.43227	MAT
Rcl1	5.17586	5.21611	MAT
Bcl7c	5.14532	4.53474	MAT
Retsat	5.10444	21.9943	MAT
Cacna1a	5.09192	8.0784	MAT
Syde1	5.09187	3.6333	MAT
Zfp622	5.09166	3.05622	MAT
Serf2	5.08287	3.19341	MAT
Galnt2	5.07109	4.33754	MAT
Gnptab	5.06538	3.68159	MAT
Ell	5.04573	4.3162	MAT
Irf9	5.03346	30.942	MAT
Rps6kc1	5.02474	5.21061	MAT
Git1	5.02169	12.4532	MAT
Tmem39a	4.99521	6.06274	MAT
Rimbp3	4.97417	4.70317	MAT
Appl1	4.96254	0	MAT
Ric8b	4.95653	4.82292	MAT
Chd4	4.95511	11.4125	MAT
Ankrd37	4.90319	3.45499	MAT
Mtdh	4.87538	10.1766	MAT
Gramd4	4.84888	6.96839	MAT
Ogdh	4.84349	31.8961	MAT
Setd3	4.81811	27.7648	MAT
Mrps28	4.77765	0	MAT
Pepd	4.775	5.85922	MAT
Zfp963	4.76857	5.21327	MAT
Wac	4.76259	5.26519	MAT
Ube2q1	4.74607	35.0793	MAT
Traf3	4.7293	27.886	MAT
Tbc1d15	4.71538	3.637	MAT
Dip2b	4.71396	4.24135	MAT
Stard3nl	4.71268	2.51338	MAT
Utp20	4.70005	0	MAT
Mtrf1l	4.6987	9.65113	MAT
Arsb	4.68858	3.6237	MAT
Specc1l	4.67976	8.12504	MAT
Rnf139	4.67565	9.87671	MAT
Pknox1	4.66446	3.18296	MAT
Mtor	4.65273	6.75215	MAT
Ankhd1	4.64389	5.46267	MAT
Usp15	4.63462	4.59688	MAT
Brox	4.58489	17.8852	MAT
Rptor	4.58462	47.7239	MAT
Tmem168	4.57971	12.4897	MAT
Naa30	4.57708	3.48831	MAT
Sos1	4.55744	5.54454	MAT
Ulk2	4.53851	2.74951	MAT
Smim3	4.53722	4.37218	MAT
Dclre1a	4.53386	21.7634	MAT
Invs	4.52579	14.6523	MAT
Kras	4.52014	5.23423	MAT
Ppme1	4.5111	4.44873	MAT
Tgds	4.48981	0	MAT
St7l	4.46882	26.9217	MAT
Cwf19l2	4.44282	5.57972	MAT
Dtx3l	4.44116	8.5066	MAT
Mapkbp1	4.44087	2.51322	MAT
Wipf2	4.42818	10.8617	MAT
Map2k3	4.42682	2.18321	MAT
Gid4	4.42445	4.00787	MAT
Pprc1	4.41587	41.6552	MAT
Fkbp11	4.41584	4.41179	MAT
Sf3b5	4.40593	21.9841	MAT
Tmem74b	4.39524	0	MAT
Pan3	4.36699	0	MAT
Fam98b	4.36042	25.5205	MAT
Ryk	4.35811	6.28516	MAT
Ift27	4.35184	0	MAT
Slc25a46	4.34961	12.43	MAT
Tax1bp1	4.34404	35.4897	MAT
Pi4kb	4.34214	5.07406	MAT
Rps19	4.34123	47.0032	MAT
Fech	4.33345	1.61992	MAT
Mrpl53	4.33006	11.9068	MAT
Eif2b2	4.32275	4.34154	MAT
Vwa8	4.31978	3.76167	MAT
2610008E11Rik	4.30479	29.4944	MAT
Maml1	4.30287	3.94079	MAT
Zfp398	4.29367	4.62681	MAT
Ypel3	4.28923	5.46115	MAT
2410004B18Rik	4.28722	28.6254	MAT
Arhgef18	4.27671	0	MAT
Rps14	4.27588	3.43883	MAT
Cnnm1	4.26847	0	MAT
Mib1	4.24864	2.79297	MAT
Zfp202	4.24336	6.43243	MAT
Smc3	4.24115	5.13855	MAT
Rnf169	4.23563	1.8353	MAT
Pex7	4.2265	0	MAT
Mob1b	4.21743	0	MAT
Mfsd3	4.1945	9.32429	MAT
Crebl2	4.18158	6.00927	MAT
Rpl30	4.17556	23.1671	MAT
Tbpl1	4.17378	5.11719	MAT
Mcm9	4.17361	5.70062	MAT
Atad1	4.12007	3.31522	MAT
Vamp2	4.10659	6.94698	MAT
Tmed8	4.10327	23.5553	MAT
Ube3a	4.10327	0	MAT
Emc9	4.09312	5.18486	MAT
Rpl5	4.08809	6.82197	MAT
Mapk8ip3	4.08754	69.5366	MAT
Scaf8	4.07645	4.69749	MAT
Spopl	4.05843	0	MAT
Aco1	4.05559	6.73506	MAT
Cinp	4.04427	1.9042	MAT
Syf2	4.02621	4.50452	MAT
Stambp	4.01873	12.0847	MAT
Smc5	4.01762	2.56036	MAT
Slc25a17	4.00546	15.9538	MAT
Gabpb2	4.00505	10.1481	MAT
Trim62	4.0023	0	MAT
Snx7	3.99115	4.55603	MAT
Prdm4	3.98539	14.7857	MAT
Blnk	3.98248	0	MAT
Arhgef1	3.98035	5.32495	MAT
Agps	3.9658	5.6899	MAT
Coa4	3.9626	5.04838	MAT
Mafg	3.95413	11.3137	MAT
Ttc28	3.95029	3.29874	MAT
Trappc6a	3.94294	6.14134	MAT
Dmd	3.93854	0	MAT
Gmfg	3.9372	7.58832	MAT
Rhot1	3.9368	4.32756	MAT
Lrrtm4	3.92822	0	MAT
Ambra1	3.92339	5.64188	MAT
Rpl35a	3.92108	20.2037	MAT
Tmem68	3.91971	4.34676	MAT
Taf3	3.9108	3.77108	MAT
Sh3bp2	3.87381	4.2514	MAT
Ubp1	3.87261	3.88301	MAT
Irak2	3.86027	2.8383	MAT
Ap5z1	3.84867	6.51733	MAT
Kdm3b	3.84758	5.29044	MAT
Prkrip1	3.84101	4.5937	MAT
Ufm1	3.82447	12.7133	MAT
Cd1d1	3.82278	3.21002	MAT
Camsap3	3.79763	3.97205	MAT
Gopc	3.78564	4.82703	MAT
Tcaf1	3.78275	3.37374	MAT
Lmf2	3.78273	12.2479	MAT
Sar1a	3.78012	57.6834	MAT
Zfp87	3.77783	6.74551	MAT
AY074887	3.77433	4.78169	MAT
Exosc8	3.77063	18.0761	MAT
Ndufaf4	3.76011	0	MAT
Spr	3.7562	3.02117	MAT
Ndst4	3.75511	0	MAT
Eif4e1b	3.75178	0	MAT
Tomm5	3.75132	6.03095	MAT
Aip	3.74908	26.0081	MAT
Ift81	3.74859	0	MAT
Mapre3	3.74316	4.68867	MAT
Anapc4	3.72683	7.03458	MAT
Spsb3	3.72034	17.1781	MAT
Ccdc97	3.7016	26.6247	MAT
Mtr	3.69611	4.88874	MAT
Prpf8	3.67662	4.45174	MAT
Rps27rt	3.6722	4.92583	MAT
Ift172	3.66965	4.68867	MAT
Wrnip1	3.66819	12.393	MAT
Sec22b	3.64592	9.5751	MAT
Nrbf2	3.64313	4.69165	MAT
Cox6c	3.62926	4.99744	MAT
Haus5	3.62893	0	MAT
Trnt1	3.62108	20.0439	MAT
Zfyve1	3.61844	13.0246	MAT
D8Ertd738e	3.59674	4.57134	MAT
Etv3	3.57453	4.47487	MAT
BC005624	3.57416	8.22912	MAT
Rpia	3.56597	6.77036	MAT
Zfp931	3.54011	21.2406	MAT
Rbm42	3.53526	3.51263	MAT
Ston1	3.51273	0	MAT
Dcp1a	3.50706	4.16403	MAT
Npdc1	3.48542	3.49891	MAT
Naf1	3.4795	0	MAT
Zmynd15	3.46566	3.99228	MAT
Mrpl23	3.45997	0	MAT
Usp45	3.44849	0	MAT
Usp7	3.4314	0	MAT
Pi4ka	3.41133	7.67416	MAT
Nup160	3.40171	3.7444	MAT
Ndufv3	3.40168	22.0668	MAT
Stx1b	3.39596	0	MAT
Pcdhb14	3.3959	0	MAT
Gimd1	3.38876	0	MAT
Nfat5	3.37716	8.27055	MAT
Slc38a9	3.36287	15.9914	MAT
Spcs2	3.35195	6.4247	MAT
Anxa4	3.33436	5.23675	MAT
Plagl2	3.3243	19.8991	MAT
Alg12	3.29716	11.0903	MAT
Tbc1d23	3.28936	4.46074	MAT
Camsap1	3.26825	27.2277	MAT
Zmpste24	3.26344	4.61142	MAT
Trip11	3.25828	3.01049	MAT
Gpalpp1	3.24896	6.28143	MAT
Lman1	3.2459	4.82684	MAT
Apbb1	3.23564	0	MAT
Gm14410	3.21418	0	MAT
Ireb2	3.20792	0	MAT
Tmem120a	3.20787	3.98397	MAT
Armc6	3.20594	5.60663	MAT
Zscan25	3.19017	0	MAT
Ttll3	3.18341	0	MAT
Zbtb11	3.14827	8.19524	MAT
Wdr48	3.14412	2.69318	MAT
Zfp72	3.1359	0	MAT
Mbd1	3.12167	6.33559	MAT
Snta1	3.11359	3.56775	MAT
Tagln3	3.10475	0	MAT
Vma21	3.07966	2.65902	MAT
Cfd	3.07766	0	MAT
Gcc2	3.0705	4.5476	MAT
Pigq	3.0018	5.13256	MAT
Dtwd1	3.00091	2.33643	MAT
Brd9	2.99705	4.10451	MAT
Snrnp48	2.99493	5.29135	MAT
Oasl1	2.98167	0	MAT
Gak	2.94179	115.182	MAT
Hdac9	2.94038	0	MAT
Opn1sw	2.93141	0	MAT
Zbtb17	2.92718	10.1783	MAT
Gstm7	2.91517	0	MAT
Rlf	2.9079	4.62044	MAT
Atg13	2.90313	34.0431	MAT
Rpl10l	2.88037	0	MAT
BC048403	2.85244	8.78245	MAT
Smim12	2.82889	5.63229	MAT
Atcay	2.77697	34.4391	MAT
Tas1r3	2.75783	0	MAT
1700109H08Rik	2.73818	0	MAT
4833420G17Rik	2.72566	0	MAT
Gramd1c	2.72492	0	MAT
Maged2	2.72016	0	MAT
Trappc10	2.70529	3.4028	MAT
Atmin	2.68554	0	MAT
Nbas	2.61161	0	MAT
Otud5	2.5017	2.3113	MAT
Zfp14	2.49616	10.6396	MAT
Magee1	2.46313	2.78599	MAT
Ankrd61	2.41657	0	MAT
Oca2	2.3623	0	MAT
Siglech	2.35241	0	MAT
Naip1	2.34728	0	MAT
Mecp2	2.33268	8.15334	MAT
Cpne9	2.21069	0	MAT
Tradd	2.18108	2.08221	MAT
Zfp652	2.1682	0	MAT
Cnep1r1	2.13153	0	MAT
N4bp1	1.99642	3.71645	MAT
Pate4	1.86157	0	MAT
Ranbp10	1.84328	1.24405	MAT
Rab9b	1.72967	0	MAT
Phf11c	1.72001	0	MAT
Arhgap4	1.61414	0	MAT
Mospd2	1.59373	0	MAT
Med12	1.47467	2.97681	MAT
Mtm1	1.38738	3.84848	MAT
Olfr56	1.258	0	MAT
Tceal6	1.03879	0	MAT
Copa	0	12.8898	MAT
Magt1	0	2.96978	MAT
Mroh2a	0	0	MAT
Mrpl48	0	3.73585	MAT
Smim10l1	0	6.00927	MAT

## Sheet: Fig.2b
plot of called fusion promoter (within 2 kb of TSS) peak width against peak enrichment
transcriptId	ENSEMBL	SYMBOL	fusion peak enrichment	fusion peak width	category of gene
ENSMUST00000041838.6	ENSMUSG00000033569	Adgrb3	2.82188	603	SAT-strong
ENSMUST00000135518.7	ENSMUSG00000033569	Adgrb3	2.9571	4858	SAT-strong
ENSMUST00000160379.3	ENSMUSG00000090071	Cdk5r2	2.84346	1441	SAT-strong
ENSMUST00000113577.7	ENSMUSG00000033007	Asic4	3.08847	10611	SAT-strong
ENSMUST00000036172.9	ENSMUSG00000032908	Sgpp2	2.68485	2064	SAT-strong
ENSMUST00000019374.13	ENSMUSG00000019230	Lhx9	2.77757	7168	SAT-strong
ENSMUST00000093486.9	ENSMUSG00000019230	Lhx9	2.94373	2748	SAT-strong
ENSMUST00000041776.11	ENSMUSG00000042671	Rgs8	2.58647	2102	SAT-strong
ENSMUST00000124500.7	ENSMUSG00000042671	Rgs8	2.43566	1250	SAT-strong
ENSMUST00000124500.7	ENSMUSG00000042671	Rgs8	2.43936	1732	SAT-strong
ENSMUST00000111815.7	ENSMUSG00000042671	Rgs8	4.1979	3775	SAT-strong
ENSMUST00000193931.1	ENSMUSG00000026494	Kif26b	3.8047	4531	SAT-strong
ENSMUST00000181645.7	ENSMUSG00000053219	Raet1e	2.06418	1052	SAT-strong
ENSMUST00000049930.8	ENSMUSG00000045680	Tcf21	3.32326	2587	SAT-strong
ENSMUST00000058714.9	ENSMUSG00000047139	Cd24a	5.27775	5844	SAT-strong
ENSMUST00000003312.4	ENSMUSG00000003227	Edar	2.44265	1574	SAT-strong
ENSMUST00000092366.3	ENSMUSG00000069581	Tspear	2.64437	687	SAT-strong
ENSMUST00000039836.14	ENSMUSG00000035486	Plk5	2.71753	2322	SAT-strong
ENSMUST00000051773.8	ENSMUSG00000045518	Onecut3	3.40502	3495	SAT-strong
ENSMUST00000121629.7	ENSMUSG00000020061	Mybpc1	3.48078	3967	SAT-strong
ENSMUST00000072777.13	ENSMUSG00000056758	Hmga2	3.81212	7012	SAT-strong
ENSMUST00000095266.2	ENSMUSG00000040258	Nxph4	3.27029	5371	SAT-strong
ENSMUST00000109409.7	ENSMUSG00000020297	Nsg2	3.0335	4197	SAT-strong
ENSMUST00000094103.3	ENSMUSG00000070407	Hs3st3b1	4.37519	12606	SAT-strong
ENSMUST00000093995.9	ENSMUSG00000000632	Sez6	2.97971	5122	SAT-strong
ENSMUST00000018842.13	ENSMUSG00000018698	Lhx1	5.04205	12632	SAT-strong
ENSMUST00000000010.8	ENSMUSG00000020875	Hoxb9	4.5007	5701	SAT-strong
ENSMUST00000049241.8	ENSMUSG00000038692	Hoxb4	3.17456	2028	SAT-strong
ENSMUST00000055334.2	ENSMUSG00000048763	Hoxb3	2.95166	2893	SAT-strong
ENSMUST00000021066.3	ENSMUSG00000020723	Cacng4	3.21248	3990	SAT-strong
ENSMUST00000079063.6	ENSMUSG00000063632	Sox11	3.71769	6144	SAT-strong
ENSMUST00000159329.7	ENSMUSG00000041771	Slc24a4	2.99543	1355	SAT-strong
ENSMUST00000161325.1	ENSMUSG00000041771	Slc24a4	2.36113	921	SAT-strong
ENSMUST00000066060.10	ENSMUSG00000048251	Bcl11b	4.12809	18243	SAT-strong
ENSMUST00000128402.2	ENSMUSG00000021294	Kif26a	5.84388	9725	SAT-strong
ENSMUST00000183816.1	ENSMUSG00000021294	Kif26a	4.32409	17314	SAT-strong
ENSMUST00000127906.7	ENSMUSG00000054889	Dsp	2.9932	317	SAT-strong
ENSMUST00000021922.9	ENSMUSG00000021469	Msx2	3.12314	4253	SAT-strong
ENSMUST00000189373.7	ENSMUSG00000056222	Spock1	2.78949	1591	SAT-strong
ENSMUST00000077337.8	ENSMUSG00000060969	Irx1	5.01664	13968	SAT-strong
ENSMUST00000074372.5	ENSMUSG00000001504	Irx2	4.76052	18232	SAT-strong
ENSMUST00000224714.1	ENSMUSG00000021743	Fezf2	3.68726	13472	SAT-strong
ENSMUST00000065904.4	ENSMUSG00000053465	Hs6st3	2.39316	638	SAT-strong
ENSMUST00000023007.6	ENSMUSG00000022376	Adcy8	3.42922	2306	SAT-strong
ENSMUST00000179269.2	ENSMUSG00000096883	Shisa8	3.39799	2892	SAT-strong
ENSMUST00000088355.11	ENSMUSG00000022483	Col2a1	4.36221	10826	SAT-strong
ENSMUST00000041415.4	ENSMUSG00000037579	Kcnh3	2.5338	1233	SAT-strong
ENSMUST00000169082.2	ENSMUSG00000044217	Aqp5	3.10989	5438	SAT-strong
ENSMUST00000174869.1	ENSMUSG00000022485	Hoxc5	3.03586	1758	SAT-strong
ENSMUST00000001709.2	ENSMUSG00000022485	Hoxc5	4.04361	3058	SAT-strong
ENSMUST00000100164.4	ENSMUSG00000075394	Hoxc4	3.14719	3431	SAT-strong
ENSMUST00000232335.1	ENSMUSG00000009097	Tbx1	3.46498	9257	SAT-strong
ENSMUST00000097299.9	ENSMUSG00000044279	Crb3	2.47778	785	SAT-strong
ENSMUST00000233326.1	ENSMUSG00000024064	Galnt14	2.9738	1592	SAT-strong
ENSMUST00000146565.1	ENSMUSG00000024064	Galnt14	2.75921	1270	SAT-strong
ENSMUST00000025946.6	ENSMUSG00000024987	Cyp26a1	4.49039	14913	SAT-strong
ENSMUST00000169141.7	ENSMUSG00000025020	Slit1	3.2884	6247	SAT-strong
ENSMUST00000174490.8	ENSMUSG00000004231	Pax2	4.75383	17704	SAT-strong
ENSMUST00000026240.13	ENSMUSG00000025219	Fgf8	5.32073	16038	SAT-strong
ENSMUST00000026068.7	ENSMUSG00000025082	Vwa2	2.51271	1996	SAT-strong
ENSMUST00000156728.1	ENSMUSG00000026787	Gad2	3.29077	2939	SAT-strong
ENSMUST00000050776.8	ENSMUSG00000026805	Barhl1	5.66417	15036	SAT-strong
ENSMUST00000028188.7	ENSMUSG00000026841	Fibcd1	3.20055	2919	SAT-strong
ENSMUST00000153422.7	ENSMUSG00000026765	Lypd6b	2.57572	592	SAT-strong
ENSMUST00000129867.1	ENSMUSG00000026765	Lypd6b	3.08085	2399	SAT-strong
ENSMUST00000080953.11	ENSMUSG00000027070	Lrp2	3.1213	1333	SAT-strong
ENSMUST00000090813.5	ENSMUSG00000068859	Sp9	5.19409	18901	SAT-strong
ENSMUST00000111983.8	ENSMUSG00000079277	Hoxd3	2.2202	380	SAT-strong
ENSMUST00000111983.8	ENSMUSG00000079277	Hoxd3	2.71251	4398	SAT-strong
ENSMUST00000053932.6	ENSMUSG00000079277	Hoxd3	2.69985	1408	SAT-strong
ENSMUST00000144544.2	ENSMUSG00000079277	Hoxd3	3.70913	9159	SAT-strong
ENSMUST00000111086.10	ENSMUSG00000027168	Pax6	3.60215	12700	SAT-strong
ENSMUST00000153011.7	ENSMUSG00000027168	Pax6	2.47489	346	SAT-strong
ENSMUST00000154302.2	ENSMUSG00000027168	Pax6	2.74745	813	SAT-strong
ENSMUST00000155081.7	ENSMUSG00000027168	Pax6	3.37302	442	SAT-strong
ENSMUST00000147946.1	ENSMUSG00000027168	Pax6	3.23382	4657	SAT-strong
ENSMUST00000089257.5	ENSMUSG00000068154	Insm1	6.2223	10468	SAT-strong
ENSMUST00000109523.1	ENSMUSG00000037843	Vstm2l	3.02933	1170	SAT-strong
ENSMUST00000109443.7	ENSMUSG00000053141	Ptprt	3.76843	8024	SAT-strong
ENSMUST00000045196.3	ENSMUSG00000040164	Kcns1	2.67048	614	SAT-strong
ENSMUST00000045196.3	ENSMUSG00000040164	Kcns1	2.92631	1019	SAT-strong
ENSMUST00000065438.12	ENSMUSG00000053166	Cdh22	4.89263	6185	SAT-strong
ENSMUST00000087950.3	ENSMUSG00000067578	Cbln4	4.39423	6617	SAT-strong
ENSMUST00000139439.1	ENSMUSG00000028039	Efna3	4.36996	4728	SAT-strong
ENSMUST00000172645.7	ENSMUSG00000028023	Pitx2	2.54504	309	SAT-strong
ENSMUST00000172645.7	ENSMUSG00000028023	Pitx2	3.33761	1230	SAT-strong
ENSMUST00000042587.11	ENSMUSG00000028023	Pitx2	2.81649	1529	SAT-strong
ENSMUST00000174623.2	ENSMUSG00000028023	Pitx2	3.21194	3087	SAT-strong
ENSMUST00000029611.13	ENSMUSG00000027985	Lef1	4.65225	8659	SAT-strong
ENSMUST00000155519.1	ENSMUSG00000040728	Esrp1	2.48231	419	SAT-strong
ENSMUST00000108311.8	ENSMUSG00000040728	Esrp1	2.72157	1287	SAT-strong
ENSMUST00000095097.2	ENSMUSG00000070990	Foxe1	2.95615	4079	SAT-strong
ENSMUST00000129328.2	ENSMUSG00000039809	Gabbr2	2.98803	2060	SAT-strong
ENSMUST00000206773.1	ENSMUSG00000039809	Gabbr2	2.59935	1664	SAT-strong
ENSMUST00000107749.3	ENSMUSG00000039809	Gabbr2	3.39431	4914	SAT-strong
ENSMUST00000143644.7	ENSMUSG00000028519	Dab1	4.07191	5471	SAT-strong
ENSMUST00000144998.1	ENSMUSG00000028654	Mycl	2.50192	445	SAT-strong
ENSMUST00000030676.7	ENSMUSG00000001985	Grik3	5.38067	14533	SAT-strong
ENSMUST00000030508.13	ENSMUSG00000028736	Pax7	5.08722	22385	SAT-strong
ENSMUST00000039331.8	ENSMUSG00000040972	Igsf21	4.02673	8122	SAT-strong
ENSMUST00000049621.6	ENSMUSG00000048001	Hes5	3.74344	6070	SAT-strong
ENSMUST00000161356.7	ENSMUSG00000042453	Reln	5.34077	6394	SAT-strong
ENSMUST00000036177.8	ENSMUSG00000039095	En2	3.35669	4604	SAT-strong
ENSMUST00000165512.3	ENSMUSG00000001566	Mnx1	3.67708	12610	SAT-strong
ENSMUST00000172923.1	ENSMUSG00000067438	Hmx1	3.0964	1561	SAT-strong
ENSMUST00000087231.3	ENSMUSG00000037653	Kctd8	3.11596	2547	SAT-strong
ENSMUST00000031591.9	ENSMUSG00000029595	Lhx5	5.06639	16828	SAT-strong
ENSMUST00000031446.6	ENSMUSG00000070498	Tmem132b	2.98591	2196	SAT-strong
ENSMUST00000050519.7	ENSMUSG00000048988	Elfn1	3.59536	5608	SAT-strong
ENSMUST00000071782.7	ENSMUSG00000059991	Nptx2	4.36693	2714	SAT-strong
ENSMUST00000171311.7	ENSMUSG00000029754	Dlx6	5.36847	12111	SAT-strong
ENSMUST00000160300.1	ENSMUSG00000046178	Nxph1	2.59649	328	SAT-strong
ENSMUST00000125581.1	ENSMUSG00000000938	Hoxa10	3.07594	4575	SAT-strong
ENSMUST00000121043.1	ENSMUSG00000000938	Hoxa10	3.38042	3017	SAT-strong
ENSMUST00000203912.2	ENSMUSG00000030077	Chl1	4.22729	7666	SAT-strong
ENSMUST00000204278.2	ENSMUSG00000030310	Slc6a1	3.12741	2078	SAT-strong
ENSMUST00000151721.7	ENSMUSG00000055409	Nell1	3.63691	2032	SAT-strong
ENSMUST00000205604.1	ENSMUSG00000030519	Apba2	3.16652	2999	SAT-strong
ENSMUST00000107166.7	ENSMUSG00000048078	Tenm4	3.16555	3011	SAT-strong
ENSMUST00000130299.7	ENSMUSG00000048078	Tenm4	3.49386	2843	SAT-strong
ENSMUST00000097974.8	ENSMUSG00000041309	Nkx6-2	3.30187	3778	SAT-strong
ENSMUST00000180353.1	ENSMUSG00000096014	Sox1	5.68024	19785	SAT-strong
ENSMUST00000152652.7	ENSMUSG00000047495	Dlgap2	3.21935	1024	SAT-strong
ENSMUST00000133298.7	ENSMUSG00000047495	Dlgap2	3.06597	1452	SAT-strong
ENSMUST00000211279.1	ENSMUSG00000031654	Cbln1	3.49579	3404	SAT-strong
ENSMUST00000116615.4	ENSMUSG00000032033	Barx2	3.76194	9560	SAT-strong
ENSMUST00000183580.2	ENSMUSG00000032036	Kirrel3	2.77624	374	SAT-strong
ENSMUST00000187625.6	ENSMUSG00000032036	Kirrel3	2.46166	1105	SAT-strong
ENSMUST00000187625.6	ENSMUSG00000032036	Kirrel3	2.65363	473	SAT-strong
ENSMUST00000119146.7	ENSMUSG00000022245	Skor1	5.22348	19234	SAT-strong
ENSMUST00000093829.8	ENSMUSG00000036466	Megf11	4.12358	9228	SAT-strong
ENSMUST00000173121.1	ENSMUSG00000032368	Zic1	2.95675	2037	SAT-strong
ENSMUST00000034927.12	ENSMUSG00000032368	Zic1	3.32658	1813	SAT-strong
ENSMUST00000035129.13	ENSMUSG00000032537	Ephb1	4.57349	5773	SAT-strong
ENSMUST00000191069.1	ENSMUSG00000042757	Tmem108	3.33399	1801	SAT-strong
ENSMUST00000044532.10	ENSMUSG00000039716	Dock3	3.42544	6669	SAT-strong
ENSMUST00000113947.5	ENSMUSG00000035277	Arx	3.12086	1744	SAT-strong
ENSMUST00000124500.7	ENSMUSG00000042671	Rgs8	2.34877	1088	SAT-strong
ENSMUST00000049930.8	ENSMUSG00000045680	Tcf21	3.17162	393	SAT-strong
ENSMUST00000003312.4	ENSMUSG00000003227	Edar	3.33869	2001	SAT-strong
ENSMUST00000055334.2	ENSMUSG00000048763	Hoxb3	3.0426	719	SAT-strong
ENSMUST00000021922.9	ENSMUSG00000021469	Msx2	3.52501	2044	SAT-strong
ENSMUST00000065904.4	ENSMUSG00000053465	Hs6st3	2.68748	697	SAT-strong
ENSMUST00000228109.1	ENSMUSG00000022376	Adcy8	3.51518	2110	SAT-strong
ENSMUST00000229264.1	ENSMUSG00000044217	Aqp5	2.64831	3350	SAT-strong
ENSMUST00000028103.12	ENSMUSG00000026765	Lypd6b	2.68235	1076	SAT-strong
ENSMUST00000153422.7	ENSMUSG00000026765	Lypd6b	2.83396	1407	SAT-strong
ENSMUST00000100051.8	ENSMUSG00000027070	Lrp2	2.61713	380	SAT-strong
ENSMUST00000080953.11	ENSMUSG00000027070	Lrp2	3.01745	702	SAT-strong
ENSMUST00000108311.8	ENSMUSG00000040728	Esrp1	2.56934	1022	SAT-strong
ENSMUST00000036177.8	ENSMUSG00000039095	En2	2.79072	739	SAT-strong
ENSMUST00000101442.3	ENSMUSG00000029168	Dpysl5	2.79047	398	SAT-strong
ENSMUST00000087674.5	ENSMUSG00000067438	Hmx1	3.43432	1090	SAT-strong
ENSMUST00000060369.3	ENSMUSG00000046178	Nxph1	3.02405	2126	SAT-strong
ENSMUST00000107603.1	ENSMUSG00000055409	Nell1	2.5415	740	SAT-strong
ENSMUST00000045286.8	ENSMUSG00000035964	Tmem59l	2.89791	1555	SAT-strong
ENSMUST00000214418.1	ENSMUSG00000031995	St14	2.40506	1340	SAT-strong
ENSMUST00000186455.2	ENSMUSG00000042757	Tmem108	2.33695	477	SAT-strong
ENSMUST00000046565.12	ENSMUSG00000035277	Arx	2.62717	721	SAT-strong
ENSMUST00000214820.1	ENSMUSG00000035620	Ric8b	4.56632	5046	MAT
ENSMUST00000137691.7	ENSMUSG00000018287	Spag7	2.45781	581	MAT
ENSMUST00000018571.4	ENSMUSG00000018427	Ypel2	3.00146	1366	MAT
ENSMUST00000046305.11	ENSMUSG00000048118	Arid4a	21.0169	1052	MAT
ENSMUST00000133966.1	ENSMUSG00000039942	Ptger4	2.58036	460	MAT
ENSMUST00000126184.1	ENSMUSG00000022285	Ywhaz	2.57886	821	MAT
ENSMUST00000238898.1	ENSMUSG00000024044	Epb41l3	2.93365	1177	MAT
ENSMUST00000143990.1	ENSMUSG00000041891	Lman1	3.81947	1726	MAT
ENSMUST00000237603.1	ENSMUSG00000024875	Yif1a	4.06156	457	MAT
ENSMUST00000155105.1	ENSMUSG00000027009	Itga4	2.74862	738	MAT
ENSMUST00000125162.7	ENSMUSG00000052056	Zfp217	2.39672	588	MAT
ENSMUST00000137232.1	ENSMUSG00000039953	Clstn1	2.54456	867	MAT
ENSMUST00000074694.6	ENSMUSG00000057614	Gnai1	2.64384	631	MAT
ENSMUST00000147226.7	ENSMUSG00000037605	Adgrl3	2.71737	660	MAT
ENSMUST00000120128.7	ENSMUSG00000037605	Adgrl3	2.54095	449	MAT
ENSMUST00000111155.1	ENSMUSG00000004951	Hspb1	2.42924	601	MAT
ENSMUST00000146511.7	ENSMUSG00000016503	Gtf3a	2.38398	1175	MAT
ENSMUST00000148346.1	ENSMUSG00000071226	Cecr2	2.72155	786	MAT
ENSMUST00000100993.8	ENSMUSG00000071226	Cecr2	3.07485	321	MAT
ENSMUST00000098473.10	ENSMUSG00000036550	Cnot1	7.79411	602	MAT
ENSMUST00000039413.14	ENSMUSG00000032177	Pde4a	2.81499	651	MAT
ENSMUST00000061352.10	ENSMUSG00000032050	Rdx	2.77291	650	MAT
ENSMUST00000217135.1	ENSMUSG00000032394	Igdcc3	2.79835	774	MAT
ENSMUST00000123781.7	ENSMUSG00000027030	Stk39	2.25422	398	MAT
ENSMUST00000155105.1	ENSMUSG00000027009	Itga4	2.49191	748	MAT
ENSMUST00000206397.1	ENSMUSG00000014554	Dguok	3.2898	2525	MAT
ENSMUST00000100993.8	ENSMUSG00000071226	Cecr2	2.75256	506	MAT
ENSMUST00000139998.1	ENSMUSG00000045103	Dmd	2.64863	1203	MAT
ENSMUST00000113991.7	ENSMUSG00000045103	Dmd	2.60647	321	MAT
ENSMUST00000002533.14	ENSMUSG00000002459	Rgs20	4.08216	6890	other
ENSMUST00000115480.7	NA	2610203C22Rik	2.185	1701	other
ENSMUST00000177608.7	ENSMUSG00000016918	Sulf1	2.68377	4730	other
ENSMUST00000187376.6	ENSMUSG00000016918	Sulf1	2.40462	711	other
ENSMUST00000189447.1	ENSMUSG00000016918	Sulf1	2.51459	1737	other
ENSMUST00000115403.8	ENSMUSG00000025938	Slco5a1	2.69429	2014	other
ENSMUST00000047577.6	ENSMUSG00000042414	Prdm14	2.46714	2330	other
ENSMUST00000047577.6	ENSMUSG00000042414	Prdm14	2.9373	623	other
ENSMUST00000068304.12	ENSMUSG00000005886	Ncoa2	2.81965	2506	other
ENSMUST00000027066.12	ENSMUSG00000025932	Eya1	4.14165	10532	other
ENSMUST00000027062.6	ENSMUSG00000025930	Msc	2.75769	3003	other
ENSMUST00000027053.7	ENSMUSG00000025921	Rdh10	3.08488	1332	other
ENSMUST00000187754.6	ENSMUSG00000025927	Tfap2b	2.59025	2585	other
ENSMUST00000064976.5	ENSMUSG00000025927	Tfap2b	2.66338	1797	other
ENSMUST00000029667.12	ENSMUSG00000028033	Kcnq5	2.79894	1984	other
ENSMUST00000115300.7	ENSMUSG00000028033	Kcnq5	2.82095	760	other
ENSMUST00000186064.6	ENSMUSG00000026158	Ogfrl1	2.49246	2513	other
ENSMUST00000144602.1	ENSMUSG00000026156	B3gat2	2.75544	5525	other
ENSMUST00000194192.2	ENSMUSG00000026131	Dst	3.4041	7004	other
ENSMUST00000115029.1	ENSMUSG00000037447	Arid5a	2.55548	2182	other
ENSMUST00000191677.5	ENSMUSG00000026121	Sema4c	3.70882	6506	other
ENSMUST00000151952.7	ENSMUSG00000026110	Mgat4a	3.15629	3260	other
ENSMUST00000160589.1	ENSMUSG00000026090	Cracdl	2.29193	499	other
ENSMUST00000095027.8	ENSMUSG00000037138	Aff3	4.43802	8183	other
ENSMUST00000147695.8	ENSMUSG00000048814	Lonrf2	2.21953	605	other
ENSMUST00000173050.7	ENSMUSG00000026077	Npas2	2.96285	7349	other
ENSMUST00000053355.5	ENSMUSG00000050967	Creg2	2.44591	1021	other
ENSMUST00000193661.1	ENSMUSG00000026074	Map4k4	3.42185	2658	other
ENSMUST00000054883.3	ENSMUSG00000045515	Pou3f3	4.6703	19003	other
ENSMUST00000180589.1	NA	Pantr2	3.478	5847	other
ENSMUST00000051572.7	ENSMUSG00000045954	Cavin2	3.41724	3899	other
ENSMUST00000189867.1	ENSMUSG00000101799	9330175M20Rik	2.31278	1402	other
ENSMUST00000190169.1	ENSMUSG00000099413	Gm17767	2.45053	637	other
ENSMUST00000042986.9	ENSMUSG00000038349	Plcl1	2.83992	3171	other
ENSMUST00000042857.13	ENSMUSG00000038331	Satb2	2.82682	5634	other
ENSMUST00000177282.1	ENSMUSG00000038331	Satb2	2.42955	1330	other
ENSMUST00000172287.7	ENSMUSG00000038305	Spats2l	2.72998	1422	other
ENSMUST00000114246.3	ENSMUSG00000041075	Fzd7	2.6671	1776	other
ENSMUST00000114246.3	ENSMUSG00000041075	Fzd7	2.68619	1860	other
ENSMUST00000141000.1	ENSMUSG00000085447	9530026F06Rik	2.5085	1554	other
ENSMUST00000141000.1	ENSMUSG00000085447	9530026F06Rik	2.22596	1884	other
ENSMUST00000126344.1	ENSMUSG00000025969	Nrp2	4.06506	9226	other
ENSMUST00000055001.9	ENSMUSG00000025959	Klf7	2.37765	2496	other
ENSMUST00000063982.6	ENSMUSG00000045005	Fzd5	2.36895	763	other
ENSMUST00000027082.10	ENSMUSG00000025945	Crygf	2.56304	718	other
ENSMUST00000027153.5	ENSMUSG00000026003	Acadl	2.55631	590	other
ENSMUST00000119142.7	ENSMUSG00000062209	Erbb4	3.24624	3644	other
ENSMUST00000027377.8	ENSMUSG00000026185	Igfbp5	3.0128	5648	other
ENSMUST00000006716.7	ENSMUSG00000033227	Wnt6	3.31974	4296	other
ENSMUST00000006718.14	ENSMUSG00000026167	Wnt10a	2.90106	4040	other
ENSMUST00000187238.1	ENSMUSG00000026167	Wnt10a	2.34085	383	other
ENSMUST00000187238.1	ENSMUSG00000026167	Wnt10a	2.7089	1785	other
ENSMUST00000068631.3	ENSMUSG00000055197	Fev	2.82789	2324	other
ENSMUST00000006721.2	ENSMUSG00000006546	Cryba2	2.54926	1627	other
ENSMUST00000083682.3	ENSMUSG00000065616	Mir375	3.18746	4409	other
ENSMUST00000164097.3	ENSMUSG00000006538	Ihh	2.65355	3472	other
ENSMUST00000027451.12	ENSMUSG00000026235	Epha4	4.56479	7324	other
ENSMUST00000004994.15	ENSMUSG00000004872	Pax3	5.24532	18403	other
ENSMUST00000125458.1	ENSMUSG00000012187	Mogat1	2.43453	2578	other
ENSMUST00000189793.6	ENSMUSG00000026249	Serpine2	2.50715	1430	other
ENSMUST00000027467.10	ENSMUSG00000026249	Serpine2	2.69553	1995	other
ENSMUST00000186087.6	ENSMUSG00000038608	Dock10	2.37944	808	other
ENSMUST00000077946.11	ENSMUSG00000038608	Dock10	2.49339	1341	other
ENSMUST00000069799.2	ENSMUSG00000055980	Irs1	2.57894	2389	other
ENSMUST00000176720.1	ENSMUSG00000045658	Pid1	2.33073	594	other
ENSMUST00000188533.1	ENSMUSG00000026238	Ptma	3.01693	2344	other
ENSMUST00000027463.10	ENSMUSG00000026247	Ecel1	3.0858	560	other
ENSMUST00000118687.7	ENSMUSG00000026255	Efhd1	3.29158	3941	other
ENSMUST00000066279.10	ENSMUSG00000036206	Sh3bp4	4.48298	7449	other
ENSMUST00000027521.14	ENSMUSG00000055013	Agap1	2.69875	2896	other
ENSMUST00000074945.7	ENSMUSG00000055013	Agap1	2.85845	2383	other
ENSMUST00000036954.8	ENSMUSG00000034486	Gbx2	6.21322	16002	other
ENSMUST00000238685.1	ENSMUSG00000067081	Asb18	2.95844	4452	other
ENSMUST00000212859.1	ENSMUSG00000026301	Iqca1	4.26884	6978	other
ENSMUST00000065587.4	ENSMUSG00000044337	Ackr3	4.04584	13000	other
ENSMUST00000132188.7	ENSMUSG00000067071	Hes6	2.36827	354	other
ENSMUST00000007949.3	ENSMUSG00000007805	Twist2	2.24319	406	other
ENSMUST00000062528.8	ENSMUSG00000050840	Cdh20	2.47779	725	other
ENSMUST00000204125.1	ENSMUSG00000107722	2900060B14Rik	2.3257	619	other
ENSMUST00000062483.14	ENSMUSG00000048402	Gli2	4.05353	8592	other
ENSMUST00000038765.5	ENSMUSG00000037035	Inhbb	3.09865	6379	other
ENSMUST00000056089.7	ENSMUSG00000050777	Tmem37	2.86415	513	other
ENSMUST00000037286.9	ENSMUSG00000036907	C1ql2	3.24193	9640	other
ENSMUST00000079721.8	ENSMUSG00000058665	En1	3.09278	1287	other
ENSMUST00000027581.6	ENSMUSG00000026343	Gpr39	3.08137	415	other
ENSMUST00000159417.1	ENSMUSG00000026344	Lypd1	5.82032	5867	other
ENSMUST00000160693.1	ENSMUSG00000049690	Nckap5	2.63989	2084	other
ENSMUST00000094609.9	ENSMUSG00000049690	Nckap5	4.1637	3742	other
ENSMUST00000052172.6	ENSMUSG00000045382	Cxcr4	2.60049	4879	other
ENSMUST00000068613.4	ENSMUSG00000055184	Fam72a	5.68537	715	other
ENSMUST00000188169.6	ENSMUSG00000079330	Lemd1	2.6539	982	other
ENSMUST00000188169.6	ENSMUSG00000079330	Lemd1	2.46905	1836	other
ENSMUST00000046071.4	ENSMUSG00000042115	Klhdc8a	2.7742	2339	other
ENSMUST00000072177.13	ENSMUSG00000009772	Nuak2	2.8342	1437	other
ENSMUST00000128661.1	ENSMUSG00000009772	Nuak2	2.40051	1733	other
ENSMUST00000191294.1	ENSMUSG00000026442	Nfasc	2.63175	1898	other
ENSMUST00000212252.1	ENSMUSG00000041757	Plekha6	2.40767	1148	other
ENSMUST00000212252.1	ENSMUSG00000041757	Plekha6	2.35668	539	other
ENSMUST00000187285.6	ENSMUSG00000041757	Plekha6	3.35726	3223	other
ENSMUST00000020692.6	ENSMUSG00000020423	Btg2	2.27457	1117	other
ENSMUST00000169927.1	ENSMUSG00000042429	Adora1	2.45795	675	other
ENSMUST00000187725.6	ENSMUSG00000026452	Syt2	2.56905	2826	other
ENSMUST00000137968.7	ENSMUSG00000042793	Lgr6	4.02558	9181	other
ENSMUST00000190298.7	ENSMUSG00000009418	Nav1	2.79671	575	other
ENSMUST00000038945.5	ENSMUSG00000041801	Phlda3	2.97054	523	other
ENSMUST00000075164.10	ENSMUSG00000041642	Kif21b	2.7739	3096	other
ENSMUST00000120339.7	ENSMUSG00000041605	Inava	2.35321	363	other
ENSMUST00000086395.6	ENSMUSG00000052759	Gpr25	2.67077	673	other
ENSMUST00000168126.6	ENSMUSG00000026398	Nr5a2	3.38197	5722	other
ENSMUST00000192929.5	ENSMUSG00000026398	Nr5a2	2.62005	2977	other
ENSMUST00000127206.7	ENSMUSG00000026360	Rgs2	2.49958	1246	other
ENSMUST00000027748.7	ENSMUSG00000026475	Rgs16	3.6808	8404	other
ENSMUST00000086209.9	ENSMUSG00000066800	Rnasel	2.93357	1794	other
ENSMUST00000181160.2	ENSMUSG00000096950	Gm9530	2.91666	5024	other
ENSMUST00000055322.5	ENSMUSG00000056708	Ier5	2.38013	3265	other
ENSMUST00000035914.4	ENSMUSG00000033722	BC034090	3.4253	3914	other
ENSMUST00000097531.2	ENSMUSG00000073535	Gm5532	2.42251	1714	other
ENSMUST00000027740.13	ENSMUSG00000026468	Lhx4	3.95216	7686	other
ENSMUST00000195275.1	ENSMUSG00000026468	Lhx4	2.63459	3703	other
ENSMUST00000188656.6	ENSMUSG00000026594	Ralgps2	2.5642	680	other
ENSMUST00000160555.1	ENSMUSG00000090260	2810442N19Rik	2.36735	359	other
ENSMUST00000178978.1	ENSMUSG00000078190	Dnm3os	2.50121	1656	other
ENSMUST00000134098.7	ENSMUSG00000040181	Fmo1	2.65805	1526	other
ENSMUST00000075805.12	ENSMUSG00000026586	Prrx1	2.73978	4182	other
ENSMUST00000027863.12	ENSMUSG00000026576	Atp1b1	2.18935	576	other
ENSMUST00000180995.2	ENSMUSG00000102548	Gm16701	2.15071	374	other
ENSMUST00000180995.2	ENSMUSG00000102548	Gm16701	3.20023	4836	other
ENSMUST00000015987.9	ENSMUSG00000015843	Rxrg	2.25038	762	other
ENSMUST00000111377.7	ENSMUSG00000026686	Lmx1a	4.19908	11451	other
ENSMUST00000176540.7	ENSMUSG00000052534	Pbx1	3.11842	5706	other
ENSMUST00000080001.8	ENSMUSG00000062963	Ufc1	2.46614	629	other
ENSMUST00000159792.7	ENSMUSG00000026546	Cfap45	2.92337	1259	other
ENSMUST00000111159.1	ENSMUSG00000019699	Akt3	2.34297	1330	other
ENSMUST00000195002.1	ENSMUSG00000063659	Zbtb18	2.6991	10583	other
ENSMUST00000136521.1	ENSMUSG00000053963	Stum	2.41098	852	other
ENSMUST00000159789.1	ENSMUSG00000060743	H3f3a	3.18204	1895	other
ENSMUST00000193703.5	ENSMUSG00000022995	Enah	3.0463	799	other
ENSMUST00000111024.9	ENSMUSG00000022995	Enah	2.53785	3068	other
ENSMUST00000194981.1	ENSMUSG00000038576	Susd4	2.60229	395	other
ENSMUST00000195614.1	ENSMUSG00000079164	Tlr5	2.47015	1044	other
ENSMUST00000048572.6	ENSMUSG00000039377	Hlx	2.80061	5801	other
ENSMUST00000193640.1	ENSMUSG00000039239	Tgfb2	3.64125	1861	other
ENSMUST00000045288.13	ENSMUSG00000039239	Tgfb2	2.7206	2604	other
ENSMUST00000127489.7	ENSMUSG00000026610	Esrrg	3.37082	5382	other
ENSMUST00000027906.12	ENSMUSG00000026610	Esrrg	4.69463	8802	other
ENSMUST00000195397.1	ENSMUSG00000103577	9330162B11Rik	2.3658	1692	other
ENSMUST00000180044.7	ENSMUSG00000037624	Kcnk2	2.50119	379	other
ENSMUST00000110279.3	ENSMUSG00000079045	Prox1os	3.69411	9143	other
ENSMUST00000047409.8	ENSMUSG00000037568	Vash2	2.50996	1935	other
ENSMUST00000027941.13	ENSMUSG00000026628	Atf3	2.71861	3342	other
ENSMUST00000078470.11	ENSMUSG00000058248	Kcnh1	2.17309	937	other
ENSMUST00000195012.1	ENSMUSG00000047384	A730013G03Rik	5.27851	5069	other
ENSMUST00000159407.2	ENSMUSG00000089812	Gm15867	6.09093	10079	other
ENSMUST00000083599.1	ENSMUSG00000065533	Mir205	2.23031	932	other
ENSMUST00000027952.11	ENSMUSG00000026640	Plxna2	2.32496	1410	other
ENSMUST00000061601.8	ENSMUSG00000047712	Ust	3.52488	2388	other
ENSMUST00000100070.4	ENSMUSG00000060487	Samd5	2.68228	3666	other
ENSMUST00000123135.7	ENSMUSG00000019817	Plagl1	3.00609	2000	other
ENSMUST00000079698.6	ENSMUSG00000062866	Phactr2	2.64952	519	other
ENSMUST00000162610.7	ENSMUSG00000019806	Aig1	2.43496	3033	other
ENSMUST00000187083.6	ENSMUSG00000015501	Hivep2	3.81787	5334	other
ENSMUST00000038107.8	ENSMUSG00000039910	Cited2	3.07306	1479	other
ENSMUST00000038107.8	ENSMUSG00000039910	Cited2	2.40755	632	other
ENSMUST00000159299.7	ENSMUSG00000039835	Nhsl1	3.63582	2439	other
ENSMUST00000161510.1	ENSMUSG00000039835	Nhsl1	3.74678	3911	other
ENSMUST00000160547.1	ENSMUSG00000039835	Nhsl1	3.43333	4302	other
ENSMUST00000053225.6	ENSMUSG00000045591	Olig3	2.85715	369	other
ENSMUST00000059805.5	ENSMUSG00000050473	Slc35d3	3.32198	1657	other
ENSMUST00000095806.9	ENSMUSG00000071369	Map3k5	2.60254	1061	other
ENSMUST00000129437.1	ENSMUSG00000071369	Map3k5	2.62894	1325	other
ENSMUST00000169016.7	ENSMUSG00000019990	Pde7b	2.62764	736	other
ENSMUST00000020165.13	ENSMUSG00000019990	Pde7b	2.64773	2510	other
ENSMUST00000186446.1	ENSMUSG00000019982	Myb	2.94752	1958	other
ENSMUST00000020158.8	ENSMUSG00000019982	Myb	2.72988	553	other
ENSMUST00000092673.10	ENSMUSG00000019970	Sgk1	2.38411	1183	other
ENSMUST00000180726.1	ENSMUSG00000097327	E030030I06Rik	2.68332	732	other
ENSMUST00000105522.8	ENSMUSG00000075297	H60b	2.43176	419	other
ENSMUST00000218049.1	ENSMUSG00000010461	Eya4	2.78486	1085	other
ENSMUST00000092665.11	ENSMUSG00000010461	Eya4	3.06717	5632	other
ENSMUST00000020161.9	ENSMUSG00000019987	Arg1	2.69633	595	other
ENSMUST00000219761.1	ENSMUSG00000019889	Ptprk	2.85961	2291	other
ENSMUST00000092623.4	ENSMUSG00000019880	Rspo3	3.07751	2346	other
ENSMUST00000092584.5	ENSMUSG00000069662	Marcks	3.18946	3362	other
ENSMUST00000238969.1	ENSMUSG00000075232	Amd1	5.1169	1781	other
ENSMUST00000105497.7	ENSMUSG00000038280	Ostm1	3.86343	8358	other
ENSMUST00000189987.1	ENSMUSG00000038248	Sobp	3.12042	3312	other
ENSMUST00000020017.13	ENSMUSG00000019866	Crybg1	3.77595	8354	other
ENSMUST00000039174.10	ENSMUSG00000038151	Prdm1	2.67882	2041	other
ENSMUST00000167340.1	ENSMUSG00000038151	Prdm1	2.6135	886	other
ENSMUST00000162062.1	ENSMUSG00000090088	Gm15934	3.84853	2127	other
ENSMUST00000095715.4	ENSMUSG00000071317	Bves	2.6095	681	other
ENSMUST00000213245.1	ENSMUSG00000110874	D030045P18Rik	2.33918	653	other
ENSMUST00000020071.3	ENSMUSG00000019913	Sim1	2.5493	643	other
ENSMUST00000105470.8	ENSMUSG00000003746	Man1a	2.65253	1788	other
ENSMUST00000068581.8	ENSMUSG00000050953	Gja1	2.37022	415	other
ENSMUST00000020027.10	ENSMUSG00000019877	Serinc1	3.24548	315	other
ENSMUST00000135526.8	ENSMUSG00000037990	Sh3rf3	3.41284	3552	other
ENSMUST00000020308.4	ENSMUSG00000020108	Ddit4	3.07881	1372	other
ENSMUST00000123309.1	ENSMUSG00000012819	Cdh23	3.79209	1930	other
ENSMUST00000077925.6	ENSMUSG00000020099	Unc5b	3.47258	5390	other
ENSMUST00000105452.8	ENSMUSG00000058806	Col13a1	2.97376	2826	other
ENSMUST00000050103.1	ENSMUSG00000044312	Neurog3	3.5214	8744	other
ENSMUST00000181710.2	NA	1110002J07Rik	2.47584	1093	other
ENSMUST00000217788.1	ENSMUSG00000112925	Gm31763	2.62879	1496	other
ENSMUST00000020023.8	ENSMUSG00000019873	Reep3	3.2601	1586	other
ENSMUST00000174408.7	ENSMUSG00000037876	Jmjd1c	3.10489	430	other
ENSMUST00000174408.7	ENSMUSG00000037876	Jmjd1c	2.62319	946	other
ENSMUST00000145754.7	ENSMUSG00000037868	Egr2	2.83512	1001	other
ENSMUST00000048289.13	ENSMUSG00000037868	Egr2	2.33497	807	other
ENSMUST00000218532.1	ENSMUSG00000019947	Arid5b	2.82741	996	other
ENSMUST00000219238.1	ENSMUSG00000019947	Arid5b	3.90485	9248	other
ENSMUST00000020103.8	ENSMUSG00000019945	Cabcoco1	2.61255	523	other
ENSMUST00000182379.6	ENSMUSG00000069601	Ank3	2.67324	3533	other
ENSMUST00000182692.7	ENSMUSG00000069601	Ank3	2.4243	1166	other
ENSMUST00000009236.5	ENSMUSG00000009092	Derl3	5.84337	484	other
ENSMUST00000105376.1	ENSMUSG00000019564	Arid3a	2.72427	948	other
ENSMUST00000131118.1	ENSMUSG00000019564	Arid3a	3.86048	7715	other
ENSMUST00000146516.7	ENSMUSG00000035621	Midn	2.60616	709	other
ENSMUST00000154726.7	ENSMUSG00000045193	Cirbp	2.7351	1015	other
ENSMUST00000003154.6	ENSMUSG00000003070	Efna2	2.69256	312	other
ENSMUST00000105349.7	ENSMUSG00000035478	Mbd3	3.64543	425	other
ENSMUST00000015456.9	ENSMUSG00000015312	Gadd45b	4.37735	12511	other
ENSMUST00000178422.8	ENSMUSG00000034974	Dapk3	2.81778	558	other
ENSMUST00000140916.7	ENSMUSG00000055053	Nfic	2.85195	2032	other
ENSMUST00000105321.9	ENSMUSG00000055053	Nfic	3.22187	2519	other
ENSMUST00000117966.1	ENSMUSG00000055053	Nfic	2.81611	969	other
ENSMUST00000218690.1	ENSMUSG00000054452	Tle5	3.04531	1627	other
ENSMUST00000140433.7	ENSMUSG00000034771	Tle2	3.39042	5181	other
ENSMUST00000140433.7	ENSMUSG00000034771	Tle2	2.80428	1751	other
ENSMUST00000128278.7	ENSMUSG00000034758	Tle6	2.92322	2838	other
ENSMUST00000142948.7	ENSMUSG00000034758	Tle6	3.44829	1643	other
ENSMUST00000020220.14	ENSMUSG00000020032	Nuak1	3.43174	3666	other
ENSMUST00000060397.12	ENSMUSG00000020037	Rfx4	3.83008	7398	other
ENSMUST00000166696.8	ENSMUSG00000020037	Rfx4	2.51177	382	other
ENSMUST00000105306.2	ENSMUSG00000020042	Abtb3	2.35585	723	other
ENSMUST00000075632.13	ENSMUSG00000044937	Ttc41	6.79472	771	other
ENSMUST00000020243.9	ENSMUSG00000020052	Ascl1	4.86408	7506	other
ENSMUST00000122386.7	ENSMUSG00000020053	Igf1	3.17832	5849	other
ENSMUST00000182192.7	ENSMUSG00000058589	Anks1b	3.1498	322	other
ENSMUST00000083590.1	ENSMUSG00000065524	Mir135a-2	4.52611	4955	other
ENSMUST00000217866.1	ENSMUSG00000112117	Rmst	3.43657	2174	other
ENSMUST00000158589.1	ENSMUSG00000089214	Mir1931	2.9775	700	other
ENSMUST00000129827.7	ENSMUSG00000008398	Elk3	2.49077	1071	other
ENSMUST00000133365.1	ENSMUSG00000008398	Elk3	2.23398	523	other
ENSMUST00000147080.1	ENSMUSG00000020019	Ntn4	3.24269	2531	other
ENSMUST00000020204.4	ENSMUSG00000020019	Ntn4	2.65062	2821	other
ENSMUST00000095333.5	ENSMUSG00000020020	Usp44	2.90461	1445	other
ENSMUST00000216224.1	ENSMUSG00000020020	Usp44	3.2685	577	other
ENSMUST00000065060.11	ENSMUSG00000020023	Tmcc3	2.4831	535	other
ENSMUST00000065060.11	ENSMUSG00000020023	Tmcc3	3.0383	1191	other
ENSMUST00000099337.4	ENSMUSG00000074785	Plxnc1	3.65379	8038	other
ENSMUST00000220279.1	ENSMUSG00000045867	Cradd	3.12165	909	other
ENSMUST00000172070.7	ENSMUSG00000020027	Socs2	6.30834	6057	other
ENSMUST00000218953.1	ENSMUSG00000036478	Btg1	2.72625	3054	other
ENSMUST00000219557.1	ENSMUSG00000019943	Atp2b1	2.48714	589	other
ENSMUST00000219624.1	ENSMUSG00000019943	Atp2b1	2.84274	714	other
ENSMUST00000162704.1	ENSMUSG00000019952	Poc1b	2.63044	1150	other
ENSMUST00000020118.4	ENSMUSG00000019960	Dusp6	3.9657	9842	other
ENSMUST00000105283.8	ENSMUSG00000019966	Kitl	2.30299	370	other
ENSMUST00000020129.7	ENSMUSG00000019966	Kitl	2.89815	3936	other
ENSMUST00000161364.7	ENSMUSG00000085282	Gm15663	2.60137	1256	other
ENSMUST00000145794.2	ENSMUSG00000085282	Gm15663	2.35076	526	other
ENSMUST00000020403.6	ENSMUSG00000020186	Csrp2	3.82027	3665	other
ENSMUST00000219188.1	ENSMUSG00000020186	Csrp2	3.42563	3020	other
ENSMUST00000095310.2	ENSMUSG00000020189	Osbpl8	2.90968	1626	other
ENSMUST00000164773.1	ENSMUSG00000020205	Phlda1	3.34578	7873	other
ENSMUST00000020350.14	ENSMUSG00000020140	Lgr5	3.86419	3405	other
ENSMUST00000035563.14	ENSMUSG00000034127	Tspan8	3.23192	2265	other
ENSMUST00000141991.1	ENSMUSG00000020183	Cpm	2.99352	652	other
ENSMUST00000238454.1	ENSMUSG00000034813	Grip1	3.17948	1423	other
ENSMUST00000153898.1	ENSMUSG00000084764	Grip1os2	2.82188	374	other
ENSMUST00000092143.11	ENSMUSG00000051236	Msrb3	2.57986	2864	other
ENSMUST00000020439.10	ENSMUSG00000020218	Wif1	2.77925	1784	other
ENSMUST00000219179.1	ENSMUSG00000052302	Tbc1d30	2.97381	437	other
ENSMUST00000219179.1	ENSMUSG00000052302	Tbc1d30	2.88029	580	other
ENSMUST00000026902.8	ENSMUSG00000025795	Rassf3	3.1528	2079	other
ENSMUST00000142501.7	ENSMUSG00000047642	D930020B18Rik	2.6663	497	other
ENSMUST00000142501.7	ENSMUSG00000047642	D930020B18Rik	2.95469	907	other
ENSMUST00000132744.1	ENSMUSG00000047642	D930020B18Rik	3.31103	642	other
ENSMUST00000020322.11	ENSMUSG00000020121	Srgap1	2.90606	1136	other
ENSMUST00000162853.7	ENSMUSG00000034613	Ppm1h	2.60212	917	other
ENSMUST00000160315.1	ENSMUSG00000034613	Ppm1h	3.05894	1029	other
ENSMUST00000083472.3	ENSMUSG00000065406	Mirlet7i	2.67762	1338	other
ENSMUST00000220378.1	ENSMUSG00000065406	Mirlet7i	2.54847	369	other
ENSMUST00000218926.1	ENSMUSG00000044071	Tafa2	3.0179	1613	other
ENSMUST00000074807.7	ENSMUSG00000020105	Lrig3	2.55036	644	other
ENSMUST00000217769.1	ENSMUSG00000112035	Gm30539	2.77133	750	other
ENSMUST00000105256.9	ENSMUSG00000078429	Ctdsp2	3.59916	3713	other
ENSMUST00000217941.1	ENSMUSG00000025422	Agap2	2.65233	1702	other
ENSMUST00000218658.1	ENSMUSG00000040441	Slc26a10	2.81731	2030	other
ENSMUST00000218656.1	ENSMUSG00000040345	Arhgap9	2.64661	566	other
ENSMUST00000026474.4	ENSMUSG00000025407	Gli1	3.69442	3198	other
ENSMUST00000218492.1	ENSMUSG00000040280	Ndufa4l2	4.0921	9921	other
ENSMUST00000099157.3	ENSMUSG00000025402	Nab2	2.39066	474	other
ENSMUST00000109995.1	ENSMUSG00000048807	Slc35e4	2.87451	1130	other
ENSMUST00000009219.2	ENSMUSG00000009075	Cabp7	2.72578	610	other
ENSMUST00000009219.2	ENSMUSG00000009075	Cabp7	3.34891	1619	other
ENSMUST00000126974.1	ENSMUSG00000034209	Rasl10a	2.57867	608	other
ENSMUST00000020706.4	ENSMUSG00000020431	Adcy1	3.97083	3924	other
ENSMUST00000020702.10	ENSMUSG00000020427	Igfbp3	3.06443	3442	other
ENSMUST00000239091.1	ENSMUSG00000020422	Tns3	3.1296	1431	other
ENSMUST00000020695.12	ENSMUSG00000020422	Tns3	3.17784	3532	other
ENSMUST00000109681.7	ENSMUSG00000050830	Vwc2	3.96621	5431	other
ENSMUST00000109654.7	ENSMUSG00000020176	Grb10	4.65872	4231	other
ENSMUST00000093321.11	ENSMUSG00000020176	Grb10	2.99134	7356	other
ENSMUST00000144988.7	ENSMUSG00000020160	Meis1	3.46931	15965	other
ENSMUST00000093299.12	ENSMUSG00000045671	Spred2	2.52887	463	other
ENSMUST00000154300.7	ENSMUSG00000042363	Lgalsl	2.786	769	other
ENSMUST00000006071.13	ENSMUSG00000005917	Otx1	3.03226	3787	other
ENSMUST00000000881.12	ENSMUSG00000000861	Bcl11a	3.29842	3417	other
ENSMUST00000000881.12	ENSMUSG00000000861	Bcl11a	3.62514	8345	other
ENSMUST00000020546.2	ENSMUSG00000020303	Stc2	3.11175	3168	other
ENSMUST00000109363.7	ENSMUSG00000057967	Fgf18	3.70129	4428	other
ENSMUST00000037746.7	ENSMUSG00000040610	Tlx3	3.22301	6201	other
ENSMUST00000238903.1	ENSMUSG00000053519	Kcnip1	2.82744	908	other
ENSMUST00000157036.1	ENSMUSG00000020143	Dock2	2.75443	1741	other
ENSMUST00000165963.8	ENSMUSG00000069911	Insyn2b	4.84478	4743	other
ENSMUST00000069837.3	ENSMUSG00000056427	Slit3	5.38825	7892	other
ENSMUST00000149787.7	ENSMUSG00000049336	Tenm2	2.9467	2670	other
ENSMUST00000124306.1	ENSMUSG00000050541	Adra1b	2.24738	544	other
ENSMUST00000109268.1	ENSMUSG00000057098	Ebf1	3.18579	6936	other
ENSMUST00000140822.1	ENSMUSG00000057098	Ebf1	3.58073	1323	other
ENSMUST00000077221.5	ENSMUSG00000020354	Sgcd	2.5362	387	other
ENSMUST00000040523.8	ENSMUSG00000036545	Adamts2	3.12303	1848	other
ENSMUST00000109090.7	ENSMUSG00000020387	Jade2	2.49118	408	other
ENSMUST00000203403.2	NA	Or2y7	3.03151	1098	other
ENSMUST00000078267.4	ENSMUSG00000056895	H2bc27	2.60396	924	other
ENSMUST00000010044.7	ENSMUSG00000009900	Wnt3a	2.83304	1999	other
ENSMUST00000000128.9	ENSMUSG00000000126	Wnt9a	3.67516	8202	other
ENSMUST00000064190.12	ENSMUSG00000062115	Rai1	2.89039	1310	other
ENSMUST00000132012.1	ENSMUSG00000062115	Rai1	2.94401	881	other
ENSMUST00000171108.7	ENSMUSG00000062115	Rai1	3.24281	2790	other
ENSMUST00000102688.1	ENSMUSG00000062115	Rai1	5.55442	7392	other
ENSMUST00000147792.1	ENSMUSG00000019102	Aldh3a1	3.19102	1090	other
ENSMUST00000019649.3	ENSMUSG00000019505	Ubb	3.25695	1249	other
ENSMUST00000055006.11	ENSMUSG00000047821	Trim16	2.94627	2016	other
ENSMUST00000018361.9	ENSMUSG00000018217	Pmp22	2.97683	6622	other
ENSMUST00000146915.1	ENSMUSG00000086359	9630013K17Rik	4.17819	6564	other
ENSMUST00000058652.5	ENSMUSG00000047759	Hs3st3a1	3.8303	4505	other
ENSMUST00000123454.7	ENSMUSG00000053930	Shisa6	3.18587	1405	other
ENSMUST00000066679.6	ENSMUSG00000053930	Shisa6	2.94689	2960	other
ENSMUST00000108681.7	ENSMUSG00000033066	Gas7	2.55462	736	other
ENSMUST00000021284.3	ENSMUSG00000020902	Ntn1	5.31467	10991	other
ENSMUST00000108674.8	ENSMUSG00000020902	Ntn1	3.68884	3912	other
ENSMUST00000102606.9	ENSMUSG00000018740	Slc25a35	4.14611	510	other
ENSMUST00000024543.2	ENSMUSG00000023781	Hes7	2.46812	2042	other
ENSMUST00000128981.7	ENSMUSG00000018474	Chd3	4.15903	4243	other
ENSMUST00000011285.10	ENSMUSG00000042826	Fgf11	3.2971	6110	other
ENSMUST00000000326.11	ENSMUSG00000000317	Bcl6b	2.4481	569	other
ENSMUST00000108523.9	ENSMUSG00000018442	Derl2	5.45791	655	other
ENSMUST00000214621.1	ENSMUSG00000072753	9230020A06Rik	3.12165	1264	other
ENSMUST00000151841.7	ENSMUSG00000072753	9230020A06Rik	2.90673	839	other
ENSMUST00000132095.1	ENSMUSG00000020811	Wscd1	3.46936	2411	other
ENSMUST00000045303.9	ENSMUSG00000040447	Spns2	4.17973	7051	other
ENSMUST00000155774.1	ENSMUSG00000020798	Spns3	4.52646	5052	other
ENSMUST00000208896.1	ENSMUSG00000038807	Rap1gap2	2.88962	1307	other
ENSMUST00000131720.1	ENSMUSG00000043099	Hic1	2.86727	834	other
ENSMUST00000055619.4	ENSMUSG00000043099	Hic1	2.86935	838	other
ENSMUST00000102514.3	ENSMUSG00000045287	Rtn4rl1	3.22062	3569	other
ENSMUST00000149727.7	ENSMUSG00000038178	Slc43a2	2.85602	574	other
ENSMUST00000021209.7	ENSMUSG00000020848	Doc2b	2.99133	618	other
ENSMUST00000131472.1	ENSMUSG00000020844	Nxn	2.80193	1082	other
ENSMUST00000021204.3	ENSMUSG00000020844	Nxn	3.00367	529	other
ENSMUST00000238684.1	ENSMUSG00000017631	Abr	2.56179	515	other
ENSMUST00000108402.8	ENSMUSG00000020838	Slc6a4	2.50571	542	other
ENSMUST00000102493.7	ENSMUSG00000020836	Coro6	2.65844	518	other
ENSMUST00000154892.1	ENSMUSG00000000631	Myo18a	3.24001	3063	other
ENSMUST00000155401.1	ENSMUSG00000017453	Pipox	3.63868	4322	other
ENSMUST00000017597.4	ENSMUSG00000017453	Pipox	3.63582	4843	other
ENSMUST00000126864.1	ENSMUSG00000002059	Rab34	2.57254	373	other
ENSMUST00000017783.12	ENSMUSG00000017639	Rab11fip4	2.84141	542	other
ENSMUST00000017836.7	ENSMUSG00000017692	Rhbdl3	2.75947	942	other
ENSMUST00000053413.11	ENSMUSG00000048895	Cdk5r1	2.83159	1180	other
ENSMUST00000053413.11	ENSMUSG00000048895	Cdk5r1	2.3648	719	other
ENSMUST00000021045.12	ENSMUSG00000020704	Asic2	2.6326	2473	other
ENSMUST00000092852.5	ENSMUSG00000020701	Tmem132e	2.66866	2003	other
ENSMUST00000126660.1	ENSMUSG00000020696	Rffl	2.77263	667	other
ENSMUST00000093975.11	ENSMUSG00000020696	Rffl	2.91133	1270	other
ENSMUST00000142336.1	ENSMUSG00000018845	Unc45b	2.86835	3149	other
ENSMUST00000146786.7	ENSMUSG00000020679	Hnf1b	3.10645	1657	other
ENSMUST00000130343.7	ENSMUSG00000059439	Bcas3	3.74926	3683	other
ENSMUST00000151652.7	ENSMUSG00000086199	Bcas3os1	3.45755	2690	other
ENSMUST00000175537.1	ENSMUSG00000093278	Mir5110	3.57087	2028	other
ENSMUST00000134305.1	ENSMUSG00000085514	Bcas3os2	4.18601	6077	other
ENSMUST00000000095.6	ENSMUSG00000000093	Tbx2	3.64272	11844	other
ENSMUST00000051395.8	ENSMUSG00000020493	Prr11	12.9933	885	other
ENSMUST00000103179.9	ENSMUSG00000018401	Mtmr4	6.02937	661	other
ENSMUST00000018521.10	ENSMUSG00000018377	Vezf1	3.03391	729	other
ENSMUST00000133149.1	ENSMUSG00000018378	Cuedc1	3.32784	1609	other
ENSMUST00000154812.7	ENSMUSG00000018378	Cuedc1	3.05755	2046	other
ENSMUST00000132377.1	ENSMUSG00000018378	Cuedc1	4.78642	1735	other
ENSMUST00000142564.1	ENSMUSG00000018378	Cuedc1	2.48567	2566	other
ENSMUST00000037268.5	ENSMUSG00000034031	Ccdc182	2.90324	3351	other
ENSMUST00000138007.1	NA	C030037D09Rik	3.43445	6444	other
ENSMUST00000061728.4	ENSMUSG00000048616	Nog	5.02412	6865	other
ENSMUST00000169201.1	ENSMUSG00000047773	Ankfn1	3.27193	1875	other
ENSMUST00000092788.3	ENSMUSG00000069763	Tmem100	3.45913	1594	other
ENSMUST00000043658.11	ENSMUSG00000003949	Hlf	3.01909	1268	other
ENSMUST00000041589.5	ENSMUSG00000037573	Tob1	2.88619	1100	other
ENSMUST00000107818.8	ENSMUSG00000020864	Ankrd40	2.87188	1111	other
ENSMUST00000100561.9	ENSMUSG00000020866	Cacna1g	3.42884	3855	other
ENSMUST00000151771.1	ENSMUSG00000038976	Ppp1r9b	3.19736	1153	other
ENSMUST00000092768.6	ENSMUSG00000001510	Dlx3	3.42537	1687	other
ENSMUST00000092768.6	ENSMUSG00000001510	Dlx3	3.01739	2071	other
ENSMUST00000021241.7	ENSMUSG00000020871	Dlx4	2.8676	1549	other
ENSMUST00000000122.6	ENSMUSG00000000120	Ngfr	3.62135	12566	other
ENSMUST00000013559.2	ENSMUSG00000013415	Igf2bp1	3.2024	3259	other
ENSMUST00000090541.11	ENSMUSG00000006057	Atp5mc1	2.513	626	other
ENSMUST00000150490.2	NA	Gm53	2.61673	876	other
ENSMUST00000143887.1	NA	Gm53	3.99141	2660	other
ENSMUST00000143887.1	NA	Gm53	3.2725	2170	other
ENSMUST00000052650.3	ENSMUSG00000056648	Hoxb8	2.72502	2041	other
ENSMUST00000052650.3	ENSMUSG00000056648	Hoxb8	2.68829	371	other
ENSMUST00000168043.1	ENSMUSG00000056648	Hoxb8	2.827	732	other
ENSMUST00000049352.7	ENSMUSG00000038721	Hoxb7	3.83615	1356	other
ENSMUST00000151596.1	ENSMUSG00000038721	Hoxb7	2.75498	1737	other
ENSMUST00000173432.2	ENSMUSG00000000690	Hoxb6	2.68756	1251	other
ENSMUST00000049272.4	ENSMUSG00000038700	Hoxb5	2.60702	442	other
ENSMUST00000140952.1	ENSMUSG00000085645	Hoxb5os	2.90724	1398	other
ENSMUST00000100523.6	ENSMUSG00000075588	Hoxb2	3.02368	3704	other
ENSMUST00000123805.1	ENSMUSG00000018973	Hoxb1	2.67388	1115	other
ENSMUST00000132354.1	ENSMUSG00000020876	Snx11	3.41155	3508	other
ENSMUST00000107614.7	ENSMUSG00000038517	Tbkbp1	2.41946	422	other
ENSMUST00000146374.2	ENSMUSG00000038517	Tbkbp1	2.61889	868	other
ENSMUST00000001479.4	ENSMUSG00000001440	Kpnb1	5.88653	795	other
ENSMUST00000238233.1	ENSMUSG00000038453	Srcin1	2.61094	1229	other
ENSMUST00000107593.7	ENSMUSG00000038453	Srcin1	3.50074	4784	other
ENSMUST00000052281.5	ENSMUSG00000043439	Epop	2.73897	1690	other
ENSMUST00000052281.5	ENSMUSG00000043439	Epop	2.42596	349	other
ENSMUST00000107586.2	ENSMUSG00000038437	Mllt6	2.54402	395	other
ENSMUST00000179765.7	ENSMUSG00000018537	Pcgf2	2.51385	643	other
ENSMUST00000169807.7	ENSMUSG00000018537	Pcgf2	2.3529	393	other
ENSMUST00000017544.8	ENSMUSG00000017400	Stac2	2.66239	1779	other
ENSMUST00000041685.6	ENSMUSG00000038255	Neurod2	4.09287	5216	other
ENSMUST00000078694.12	ENSMUSG00000061718	Ppp1r1b	3.3378	2468	other
ENSMUST00000139849.1	ENSMUSG00000017210	Med24	2.77156	2268	other
ENSMUST00000107474.7	ENSMUSG00000037992	Rara	4.30269	21215	other
ENSMUST00000107473.2	ENSMUSG00000037992	Rara	4.2717	5840	other
ENSMUST00000017637.12	ENSMUSG00000017493	Igfbp4	2.7368	2013	other
ENSMUST00000104930.1	ENSMUSG00000078131	Krtap1-3	3.41019	1034	other
ENSMUST00000055121.6	ENSMUSG00000045109	Krtap4-7	2.70591	1160	other
ENSMUST00000132934.1	ENSMUSG00000004044	Cavin1	2.48369	532	other
ENSMUST00000123864.1	ENSMUSG00000035172	Plekhh3	2.69091	491	other
ENSMUST00000062759.3	ENSMUSG00000044052	Ccr10	3.10802	2555	other
ENSMUST00000107176.7	ENSMUSG00000017724	Etv4	2.60314	782	other
ENSMUST00000123249.1	ENSMUSG00000071818	4930417O22Rik	3.5017	1251	other
ENSMUST00000001534.6	ENSMUSG00000001494	Sost	3.47403	5624	other
ENSMUST00000107119.8	ENSMUSG00000020923	Ubtf	2.52685	562	other
ENSMUST00000174302.7	ENSMUSG00000020923	Ubtf	2.51808	564	other
ENSMUST00000057893.6	ENSMUSG00000050288	Fzd2	3.02164	4603	other
ENSMUST00000127909.1	ENSMUSG00000020932	Gfap	4.26389	5611	other
ENSMUST00000057849.5	ENSMUSG00000045532	C1ql1	4.24689	5959	other
ENSMUST00000138424.1	ENSMUSG00000085338	2410004I01Rik	3.88726	2776	other
ENSMUST00000107024.7	ENSMUSG00000034255	Arhgap27	3.0379	1013	other
ENSMUST00000057870.3	ENSMUSG00000046215	Rprml	4.31949	3636	other
ENSMUST00000057921.9	ENSMUSG00000062421	Arf2	2.76533	518	other
ENSMUST00000093925.4	ENSMUSG00000018634	Crhr1	3.12009	7339	other
ENSMUST00000100347.10	ENSMUSG00000018411	Mapt	3.03535	4054	other
ENSMUST00000106875.1	ENSMUSG00000040699	Limd2	2.63186	596	other
ENSMUST00000106767.2	ENSMUSG00000078607	1810010H24Rik	2.57501	871	other
ENSMUST00000133383.7	ENSMUSG00000000049	Apoh	2.5516	442	other
ENSMUST00000140821.1	ENSMUSG00000000142	Axin2	2.83936	3547	other
ENSMUST00000168740.2	ENSMUSG00000041920	Slc16a6	2.85676	480	other
ENSMUST00000168740.2	ENSMUSG00000041920	Slc16a6	3.88032	552	other
ENSMUST00000155559.7	ENSMUSG00000020614	Fam20a	3.76787	9646	other
ENSMUST00000133920.1	ENSMUSG00000020623	Map2k6	3.28181	1328	other
ENSMUST00000133920.1	ENSMUSG00000020623	Map2k6	2.82773	466	other
ENSMUST00000137081.7	ENSMUSG00000041674	BC006965	2.66239	1246	other
ENSMUST00000000579.2	ENSMUSG00000000567	Sox9	3.71775	3367	other
ENSMUST00000127263.7	ENSMUSG00000087259	2610035D17Rik	2.78777	1617	other
ENSMUST00000146390.2	ENSMUSG00000047904	Sstr2	3.06856	1978	other
ENSMUST00000041627.13	ENSMUSG00000041592	Sdk2	5.0505	12657	other
ENSMUST00000106604.1	ENSMUSG00000078600	1700092K14Rik	3.16032	1554	other
ENSMUST00000141088.1	ENSMUSG00000062391	4932435O22Rik	3.13125	461	other
ENSMUST00000148405.1	ENSMUSG00000062391	4932435O22Rik	4.30767	6667	other
ENSMUST00000133245.1	ENSMUSG00000051043	Gprc5c	3.54042	3311	other
ENSMUST00000003351.12	ENSMUSG00000020734	Grin2c	2.76986	2522	other
ENSMUST00000019006.4	ENSMUSG00000018862	Otop3	2.91879	537	other
ENSMUST00000016703.7	ENSMUSG00000016559	H3f3b	3.6661	879	other
ENSMUST00000141531.7	ENSMUSG00000020773	Trim47	2.46513	374	other
ENSMUST00000057676.6	ENSMUSG00000050628	Ubald2	7.83087	547	other
ENSMUST00000138840.7	ENSMUSG00000061878	Sphk1	3.10323	3440	other
ENSMUST00000103027.9	ENSMUSG00000043857	Mgat5b	2.99454	1598	other
ENSMUST00000146585.1	ENSMUSG00000020823	Sec14l1	2.72451	5036	other
ENSMUST00000124901.1	ENSMUSG00000086588	Gm11729	5.73956	4982	other
ENSMUST00000092394.3	ENSMUSG00000069588	Gm11733	4.53809	6585	other
ENSMUST00000155384.1	NA	2900041M22Rik	2.649	2477	other
ENSMUST00000026658.12	ENSMUSG00000025571	Tnrc6c	2.7984	1678	other
ENSMUST00000106344.7	ENSMUSG00000025571	Tnrc6c	3.20627	904	other
ENSMUST00000054002.3	ENSMUSG00000053113	Socs3	4.02949	8447	other
ENSMUST00000136551.2	ENSMUSG00000025576	Rbfox3	3.07839	855	other
ENSMUST00000134774.1	ENSMUSG00000025576	Rbfox3	2.88226	1113	other
ENSMUST00000117731.7	ENSMUSG00000025576	Rbfox3	2.9181	1347	other
ENSMUST00000026662.7	ENSMUSG00000025577	Cbx2	4.43238	4698	other
ENSMUST00000026663.7	ENSMUSG00000025578	Cbx8	4.06946	16476	other
ENSMUST00000026665.7	ENSMUSG00000039989	Cbx4	5.45501	12254	other
ENSMUST00000125856.1	ENSMUSG00000039976	Tbc1d16	3.05676	1721	other
ENSMUST00000036113.3	ENSMUSG00000039976	Tbc1d16	2.83483	1589	other
ENSMUST00000135630.1	ENSMUSG00000087675	Gm11762	4.35139	7283	other
ENSMUST00000155681.1	ENSMUSG00000075389	Reno1	5.81909	6326	other
ENSMUST00000139014.1	NA	2900052L18Rik	6.32687	22445	other
ENSMUST00000183615.1	ENSMUSG00000098955	Mir6935	2.60306	1287	other
ENSMUST00000143813.1	ENSMUSG00000043644	0610009L18Rik	2.8417	1007	other
ENSMUST00000026122.10	ENSMUSG00000025130	P4hb	8.34927	611	other
ENSMUST00000106177.7	ENSMUSG00000042988	Notum	2.83569	1655	other
ENSMUST00000174817.7	ENSMUSG00000020661	Dnmt3a	2.90441	1243	other
ENSMUST00000020958.8	ENSMUSG00000020627	Klhl29	3.82259	4008	other
ENSMUST00000037313.5	ENSMUSG00000037660	Gdf7	3.59687	10981	other
ENSMUST00000067384.5	ENSMUSG00000054364	Rhob	2.69216	1760	other
ENSMUST00000043396.14	ENSMUSG00000037169	Mycn	4.90975	8234	other
ENSMUST00000020926.7	ENSMUSG00000020607	Lratd1	2.60426	1084	other
ENSMUST00000020922.7	ENSMUSG00000020601	Trib2	3.36615	3938	other
ENSMUST00000162112.7	ENSMUSG00000036523	Greb1	4.34262	2662	other
ENSMUST00000161998.2	ENSMUSG00000036523	Greb1	2.53418	377	other
ENSMUST00000071858.4	ENSMUSG00000071379	Hpcal1	3.14702	2626	other
ENSMUST00000221761.1	ENSMUSG00000020644	Id2	5.43711	10434	other
ENSMUST00000146865.1	ENSMUSG00000002997	Prkar2b	2.72403	399	other
ENSMUST00000146865.1	ENSMUSG00000002997	Prkar2b	2.61919	705	other
ENSMUST00000151637.7	ENSMUSG00000052125	F730043M19Rik	3.83555	1779	other
ENSMUST00000090597.10	ENSMUSG00000020564	Atxn7l1	3.12556	2275	other
ENSMUST00000049089.6	ENSMUSG00000035799	Twist1	2.54186	706	other
ENSMUST00000049089.6	ENSMUSG00000035799	Twist1	3.11487	1375	other
ENSMUST00000160856.7	ENSMUSG00000004151	Etv1	3.02889	1096	other
ENSMUST00000161980.7	ENSMUSG00000004151	Etv1	2.95082	2910	other
ENSMUST00000220912.1	ENSMUSG00000035954	Dock4	4.32756	2418	other
ENSMUST00000130202.1	ENSMUSG00000046314	Stxbp6	3.17499	2062	other
ENSMUST00000053768.13	ENSMUSG00000046314	Stxbp6	3.02123	582	other
ENSMUST00000135006.2	ENSMUSG00000020950	Foxg1	3.13616	3612	other
ENSMUST00000145291.2	ENSMUSG00000104861	3110039M20Rik	2.87444	890	other
ENSMUST00000002765.8	ENSMUSG00000002688	Prkd1	2.52883	657	other
ENSMUST00000223358.1	ENSMUSG00000021010	Npas3	3.31159	8461	other
ENSMUST00000039516.3	ENSMUSG00000035105	Egln3	2.78144	315	other
ENSMUST00000021413.8	ENSMUSG00000021025	Nfkbia	2.69819	2753	other
ENSMUST00000178477.8	ENSMUSG00000001496	Nkx2-1	2.84878	3323	other
ENSMUST00000044380.7	ENSMUSG00000035451	Foxa1	2.52845	2141	other
ENSMUST00000035773.13	ENSMUSG00000034801	Sos2	3.06395	1503	other
ENSMUST00000222802.1	ENSMUSG00000048285	Frmd6	2.74088	2109	other
ENSMUST00000061273.11	ENSMUSG00000044548	Dact1	3.46308	6053	other
ENSMUST00000220948.1	ENSMUSG00000113630	4930404H11Rik	2.58817	1944	other
ENSMUST00000085299.3	ENSMUSG00000034574	Daam1	3.15519	2358	other
ENSMUST00000050029.7	ENSMUSG00000051367	Six1	3.94479	10947	other
ENSMUST00000043208.7	ENSMUSG00000034460	Six4	3.2963	2776	other
ENSMUST00000043208.7	ENSMUSG00000034460	Six4	2.69026	363	other
ENSMUST00000042975.6	ENSMUSG00000034435	Tmem30b	2.96164	3693	other
ENSMUST00000119092.1	ENSMUSG00000021108	Prkch	3.13966	356	other
ENSMUST00000142864.7	ENSMUSG00000063450	Syne2	2.75037	2026	other
ENSMUST00000042779.3	ENSMUSG00000033454	Zbtb1	3.01931	1207	other
ENSMUST00000174997.1	ENSMUSG00000092738	Mir5135	2.83274	2837	other
ENSMUST00000219063.1	ENSMUSG00000052609	Plekhg3	2.60402	1794	other
ENSMUST00000062804.7	ENSMUSG00000021065	Fut8	2.67665	1132	other
ENSMUST00000219642.1	ENSMUSG00000021127	Zfp36l1	3.2084	3481	other
ENSMUST00000021552.2	ENSMUSG00000021127	Zfp36l1	3.81665	3716	other
ENSMUST00000219349.1	NA	2310015A10Rik	3.10002	3047	other
ENSMUST00000221721.1	ENSMUSG00000021140	Pcnx	2.31225	452	other
ENSMUST00000222298.1	ENSMUSG00000042700	Sipa1l1	2.99347	2121	other
ENSMUST00000053969.6	ENSMUSG00000042700	Sipa1l1	3.30128	1573	other
ENSMUST00000201861.3	ENSMUSG00000021219	Rgs6	2.60136	829	other
ENSMUST00000178756.7	ENSMUSG00000021221	Dpf3	2.49047	2027	other
ENSMUST00000169934.3	ENSMUSG00000021239	Vsx2	2.50935	926	other
ENSMUST00000021674.6	ENSMUSG00000021250	Fos	2.55018	1228	other
ENSMUST00000038422.7	ENSMUSG00000034168	Irf2bpl	3.4402	6804	other
ENSMUST00000021424.4	ENSMUSG00000021036	Sptlc2	6.16004	1031	other
ENSMUST00000110130.3	ENSMUSG00000066392	Nrxn3	3.00557	3926	other
ENSMUST00000057324.3	ENSMUSG00000047414	Flrt2	3.38642	5080	other
ENSMUST00000177451.7	ENSMUSG00000033713	Foxn3	2.32735	1079	other
ENSMUST00000046859.11	ENSMUSG00000033713	Foxn3	2.51833	1379	other
ENSMUST00000222797.1	ENSMUSG00000097917	Gm26839	3.35039	4684	other
ENSMUST00000185726.1	ENSMUSG00000100211	1700064M15Rik	2.4164	784	other
ENSMUST00000160413.7	ENSMUSG00000045404	Kcnk13	2.82172	925	other
ENSMUST00000146364.7	ENSMUSG00000072884	Gm10433	2.61866	531	other
ENSMUST00000110082.10	ENSMUSG00000001175	Calm1	3.49044	6120	other
ENSMUST00000223020.1	ENSMUSG00000033530	Ttc7b	2.56965	677	other
ENSMUST00000053668.9	ENSMUSG00000047415	Gpr68	3.87266	2167	other
ENSMUST00000068411.4	ENSMUSG00000021182	Ccdc88c	4.15282	5809	other
ENSMUST00000056950.13	ENSMUSG00000044456	Rin3	3.04757	737	other
ENSMUST00000021513.5	ENSMUSG00000021095	Gsc	5.22667	10473	other
ENSMUST00000041987.6	ENSMUSG00000041415	Dicer1	2.32075	328	other
ENSMUST00000109937.8	ENSMUSG00000021097	Clmn	2.60684	903	other
ENSMUST00000067005.10	ENSMUSG00000054150	Syne3	2.9319	2607	other
ENSMUST00000001652.6	ENSMUSG00000021070	Bdkrb2	2.65596	1548	other
ENSMUST00000222310.1	ENSMUSG00000084883	Ccdc85c	6.43965	11492	other
ENSMUST00000021685.7	ENSMUSG00000021260	Hhipl1	4.45691	4213	other
ENSMUST00000223054.1	ENSMUSG00000040877	Wdr25	5.36011	18050	other
ENSMUST00000221510.1	ENSMUSG00000040877	Wdr25	4.45274	7226	other
ENSMUST00000187230.1	ENSMUSG00000040867	Begain	3.9241	6410	other
ENSMUST00000239108.1	ENSMUSG00000040867	Begain	3.69742	4384	other
ENSMUST00000190647.2	ENSMUSG00000040867	Begain	3.38535	1044	other
ENSMUST00000174539.1	ENSMUSG00000040856	Dlk1	3.41314	5011	other
ENSMUST00000157230.1	ENSMUSG00000087855	Mir432	4.02185	4604	other
ENSMUST00000238576.1	NA	Rian	2.55384	784	other
ENSMUST00000238447.1	NA	Rian	2.88521	1604	other
ENSMUST00000182300.1	ENSMUSG00000097391	Mirg	3.02524	2632	other
ENSMUST00000116706.1	ENSMUSG00000080356	Mir1247	3.75998	5781	other
ENSMUST00000220551.1	ENSMUSG00000021278	Amn	3.14607	595	other
ENSMUST00000222705.1	ENSMUSG00000001270	Ckb	3.02984	3154	other
ENSMUST00000083640.1	ENSMUSG00000065574	Mir203	3.06881	1679	other
ENSMUST00000075827.4	ENSMUSG00000002799	Jag2	3.71047	4004	other
ENSMUST00000200380.4	ENSMUSG00000006356	Crip2	2.59627	783	other
ENSMUST00000196015.4	ENSMUSG00000006356	Crip2	2.80819	1064	other
ENSMUST00000190266.1	ENSMUSG00000099907	Gm10421	3.1447	871	other
ENSMUST00000185746.1	ENSMUSG00000099907	Gm10421	3.42093	3417	other
ENSMUST00000222459.1	ENSMUSG00000113875	D230030E09Rik	4.17253	1758	other
ENSMUST00000063918.3	ENSMUSG00000048562	Sp8	3.47475	12196	other
ENSMUST00000021750.14	ENSMUSG00000021313	Ryr2	2.67669	350	other
ENSMUST00000130535.1	ENSMUSG00000021318	Gli3	3.90159	5850	other
ENSMUST00000181429.7	ENSMUSG00000041112	Elmo1	2.76882	491	other
ENSMUST00000221067.1	ENSMUSG00000041112	Elmo1	2.67913	1324	other
ENSMUST00000102979.1	ENSMUSG00000069305	H4c18	2.22725	839	other
ENSMUST00000091741.5	ENSMUSG00000069301	H2ac11	2.40781	379	other
ENSMUST00000090776.6	ENSMUSG00000071478	H2ac7	3.47329	636	other
ENSMUST00000125358.7	ENSMUSG00000085936	2610307P16Rik	2.64192	1443	other
ENSMUST00000148885.7	ENSMUSG00000085936	2610307P16Rik	2.92133	660	other
ENSMUST00000067230.5	ENSMUSG00000076431	Sox4	3.23757	1121	other
ENSMUST00000146336.1	ENSMUSG00000086363	A330102I10Rik	3.06395	1888	other
ENSMUST00000042118.10	ENSMUSG00000038415	Foxq1	3.69732	8633	other
ENSMUST00000042054.2	ENSMUSG00000038402	Foxf2	4.17728	18456	other
ENSMUST00000062292.4	ENSMUSG00000050295	Foxc1	3.01401	2444	other
ENSMUST00000075774.4	ENSMUSG00000045136	Tubb2b	2.91031	2275	other
ENSMUST00000040336.11	ENSMUSG00000038267	Slc22a23	3.09387	830	other
ENSMUST00000223611.1	ENSMUSG00000039114	Nrn1	2.56748	333	other
ENSMUST00000224960.1	ENSMUSG00000039114	Nrn1	2.32784	871	other
ENSMUST00000110237.8	ENSMUSG00000039087	Rreb1	2.79484	950	other
ENSMUST00000224452.1	ENSMUSG00000039004	Bmp6	3.0395	454	other
ENSMUST00000181176.2	ENSMUSG00000097752	Gm26688	5.01964	17142	other
ENSMUST00000067778.7	ENSMUSG00000021360	Gcnt2	2.55277	664	other
ENSMUST00000060148.5	ENSMUSG00000021366	Hivep1	2.35542	927	other
ENSMUST00000021796.8	ENSMUSG00000021367	Edn1	3.36058	1791	other
ENSMUST00000055341.6	ENSMUSG00000051335	Gfod1	3.16367	3916	other
ENSMUST00000059986.2	ENSMUSG00000044164	Rnf182	2.75414	420	other
ENSMUST00000161817.1	ENSMUSG00000044164	Rnf182	3.52083	3737	other
ENSMUST00000015540.3	ENSMUSG00000015396	Cd83	2.67863	5031	other
ENSMUST00000174068.7	ENSMUSG00000038518	Jarid2	4.31853	3218	other
ENSMUST00000173246.7	ENSMUSG00000038518	Jarid2	3.36918	4377	other
ENSMUST00000038275.10	ENSMUSG00000038175	Mylip	2.73971	2204	other
ENSMUST00000222178.1	ENSMUSG00000038175	Mylip	2.61834	1472	other
ENSMUST00000091628.10	ENSMUSG00000046876	Atxn1	3.76787	2165	other
ENSMUST00000110111.3	ENSMUSG00000038068	Rnf144b	3.23645	2152	other
ENSMUST00000021810.2	ENSMUSG00000021379	Id4	2.25388	460	other
ENSMUST00000180921.1	ENSMUSG00000097622	A330033J07Rik	2.95583	1429	other
ENSMUST00000180777.2	ENSMUSG00000097326	A330048O09Rik	2.49604	455	other
ENSMUST00000021813.4	ENSMUSG00000021381	Barx1	2.85483	1586	other
ENSMUST00000021903.2	ENSMUSG00000021453	Gadd45g	4.07139	13225	other
ENSMUST00000071065.7	ENSMUSG00000056749	Nfil3	3.92279	8123	other
ENSMUST00000130235.7	ENSMUSG00000021464	Ror2	4.26544	7141	other
ENSMUST00000221470.1	ENSMUSG00000021478	Drd1	2.6561	602	other
ENSMUST00000134110.1	ENSMUSG00000034891	Sncb	2.68998	539	other
ENSMUST00000134110.1	ENSMUSG00000034891	Sncb	2.83701	419	other
ENSMUST00000026994.13	ENSMUSG00000025876	Unc5a	4.30675	11981	other
ENSMUST00000021968.6	ENSMUSG00000021506	Pitx1	3.34474	5022	other
ENSMUST00000173618.1	ENSMUSG00000021506	Pitx1	3.84887	8357	other
ENSMUST00000058475.5	ENSMUSG00000048904	Neurog1	5.30866	14702	other
ENSMUST00000224801.1	ENSMUSG00000021508	Cxcl14	2.60487	721	other
ENSMUST00000225600.1	ENSMUSG00000035493	Tgfbi	2.6163	1380	other
ENSMUST00000045173.9	ENSMUSG00000035493	Tgfbi	2.64284	538	other
ENSMUST00000065086.5	ENSMUSG00000052957	Gas1	5.4254	8489	other
ENSMUST00000226059.1	ENSMUSG00000021559	Dapk1	3.13169	3540	other
ENSMUST00000222929.1	ENSMUSG00000021458	Aopep	3.16394	1214	other
ENSMUST00000223073.1	ENSMUSG00000021458	Aopep	2.53735	356	other
ENSMUST00000223073.1	ENSMUSG00000021458	Aopep	2.45416	1533	other
ENSMUST00000021921.10	ENSMUSG00000021466	Ptch1	4.41939	13052	other
ENSMUST00000180282.1	ENSMUSG00000096537	Fam240b	3.17159	2110	other
ENSMUST00000116930.1	ENSMUSG00000080580	Mir466f-4	3.08395	2590	other
ENSMUST00000223149.1	ENSMUSG00000113082	D730050B12Rik	4.04339	3585	other
ENSMUST00000176684.7	ENSMUSG00000021604	Irx4	4.02032	19066	other
ENSMUST00000150498.7	ENSMUSG00000069171	Nr2f1	3.86928	1976	other
ENSMUST00000091458.12	ENSMUSG00000069171	Nr2f1	2.82426	4445	other
ENSMUST00000161441.1	ENSMUSG00000074794	Arrdc3	3.1631	1473	other
ENSMUST00000196493.4	ENSMUSG00000005583	Mef2c	2.39261	542	other
ENSMUST00000199262.1	ENSMUSG00000005583	Mef2c	2.36029	353	other
ENSMUST00000196730.4	ENSMUSG00000005583	Mef2c	2.80963	1105	other
ENSMUST00000199167.4	ENSMUSG00000005583	Mef2c	2.57814	1481	other
ENSMUST00000182788.1	ENSMUSG00000050334	Mir9-2hg	2.84545	499	other
ENSMUST00000109546.8	ENSMUSG00000021614	Vcan	4.16872	5836	other
ENSMUST00000054274.7	ENSMUSG00000045312	Lhfpl2	2.71627	964	other
ENSMUST00000220505.1	ENSMUSG00000021686	Ap3b1	4.65851	8722	other
ENSMUST00000022195.11	ENSMUSG00000021685	Otp	5.46682	12981	other
ENSMUST00000184985.1	ENSMUSG00000021685	Otp	3.06624	4306	other
ENSMUST00000222456.1	ENSMUSG00000041995	Zbed3	3.17473	1935	other
ENSMUST00000022185.9	ENSMUSG00000021678	F2rl1	3.0034	311	other
ENSMUST00000161263.7	ENSMUSG00000051111	Sv2c	3.0265	605	other
ENSMUST00000022176.14	ENSMUSG00000021670	Hmgcr	3.34902	392	other
ENSMUST00000042517.7	ENSMUSG00000041817	Fam169a	2.79223	346	other
ENSMUST00000041623.8	ENSMUSG00000041773	Enc1	3.95528	10459	other
ENSMUST00000109431.9	ENSMUSG00000078952	Lncenc1	3.68934	1604	other
ENSMUST00000180396.1	ENSMUSG00000097346	Rps18-ps4	3.89388	5544	other
ENSMUST00000105098.5	ENSMUSG00000078302	Foxd1	3.68539	8894	other
ENSMUST00000223820.1	ENSMUSG00000052727	Map1b	2.75679	1799	other
ENSMUST00000185795.1	ENSMUSG00000041417	Pik3r1	2.93165	2366	other
ENSMUST00000189426.1	ENSMUSG00000041417	Pik3r1	3.08005	1874	other
ENSMUST00000189323.1	ENSMUSG00000021709	Erbin	2.64996	2255	other
ENSMUST00000225704.1	ENSMUSG00000021710	Nln	2.70313	324	other
ENSMUST00000224475.1	ENSMUSG00000021710	Nln	2.85471	1964	other
ENSMUST00000224784.1	ENSMUSG00000046169	Adamts6	2.83023	1628	other
ENSMUST00000225957.1	ENSMUSG00000114780	AI197445	3.14329	2508	other
ENSMUST00000225822.1	ENSMUSG00000032846	Zswim6	3.32435	3306	other
ENSMUST00000105097.2	ENSMUSG00000032846	Zswim6	4.66705	2925	other
ENSMUST00000095458.5	ENSMUSG00000071180	Smim15	2.97424	4467	other
ENSMUST00000153234.7	ENSMUSG00000021699	Pde4d	2.35108	1829	other
ENSMUST00000074103.11	ENSMUSG00000021699	Pde4d	2.60236	2356	other
ENSMUST00000225340.1	ENSMUSG00000021701	Plk2	3.23795	2358	other
ENSMUST00000109267.8	ENSMUSG00000021754	Map3k1	3.72602	4348	other
ENSMUST00000038404.5	ENSMUSG00000042417	Ccno	3.12138	6131	other
ENSMUST00000092089.5	ENSMUSG00000074651	Mcidas	3.27229	6620	other
ENSMUST00000180543.7	ENSMUSG00000078926	Cdc20b	2.84136	4758	other
ENSMUST00000223993.1	ENSMUSG00000042364	Snx18	2.79178	3099	other
ENSMUST00000109241.4	ENSMUSG00000042364	Snx18	2.58443	1894	other
ENSMUST00000223640.2	ENSMUSG00000021765	Fst	2.91624	4991	other
ENSMUST00000224865.1	ENSMUSG00000042284	Itga1	3.21307	1311	other
ENSMUST00000022246.8	ENSMUSG00000021732	Fgf10	2.88452	7928	other
ENSMUST00000109203.8	ENSMUSG00000025451	Paip1	2.8296	1506	other
ENSMUST00000225543.1	ENSMUSG00000093930	Hmgcs1	3.83783	359	other
ENSMUST00000120411.8	ENSMUSG00000021750	Fam107a	3.56078	1533	other
ENSMUST00000022264.12	ENSMUSG00000121513	Ptprg	3.05942	6717	other
ENSMUST00000223637.1	ENSMUSG00000054423	Cadps	3.93514	1202	other
ENSMUST00000224140.1	ENSMUSG00000054423	Cadps	2.8996	717	other
ENSMUST00000225807.1	ENSMUSG00000054423	Cadps	3.16522	1471	other
ENSMUST00000225807.1	ENSMUSG00000054423	Cadps	2.28714	445	other
ENSMUST00000063750.7	ENSMUSG00000017491	Rarb	3.16304	4216	other
ENSMUST00000225921.1	ENSMUSG00000017491	Rarb	2.56734	836	other
ENSMUST00000043409.8	ENSMUSG00000039081	Zfp503	4.39541	7237	other
ENSMUST00000162540.1	ENSMUSG00000063458	Lrmda	2.76037	649	other
ENSMUST00000162337.1	ENSMUSG00000063458	Lrmda	3.31989	4763	other
ENSMUST00000225429.1	ENSMUSG00000114916	4930572O13Rik	5.01458	2366	other
ENSMUST00000161766.7	ENSMUSG00000007817	Zmiz1	4.75206	7764	other
ENSMUST00000160190.1	ENSMUSG00000007817	Zmiz1	3.92236	2581	other
ENSMUST00000211684.1	ENSMUSG00000040640	Erc2	4.13945	3560	other
ENSMUST00000224045.1	ENSMUSG00000040640	Erc2	3.47131	3929	other
ENSMUST00000063465.11	ENSMUSG00000021994	Wnt5a	3.38097	8303	other
ENSMUST00000022567.8	ENSMUSG00000021991	Cacna2d3	3.06456	6221	other
ENSMUST00000226975.1	ENSMUSG00000071547	Nt5dc2	2.77415	3646	other
ENSMUST00000227863.1	ENSMUSG00000014496	Ankrd28	2.43209	872	other
ENSMUST00000191501.1	ENSMUSG00000100241	Slc18a3	2.54832	339	other
ENSMUST00000187377.6	ENSMUSG00000041730	Drgx	5.17281	7320	other
ENSMUST00000096038.3	ENSMUSG00000071540	3425401B19Rik	4.24365	1658	other
ENSMUST00000111955.1	ENSMUSG00000063506	Arhgap22	2.91563	629	other
ENSMUST00000168727.2	ENSMUSG00000021943	Gdf10	3.13505	7276	other
ENSMUST00000043349.6	ENSMUSG00000041078	Grid1	3.46007	5852	other
ENSMUST00000022337.10	ENSMUSG00000021803	Cdhr1	2.9923	2198	other
ENSMUST00000141358.1	ENSMUSG00000079261	Gm15217	3.25587	4397	other
ENSMUST00000074077.11	ENSMUSG00000021835	Bmp4	3.71375	7864	other
ENSMUST00000228452.1	ENSMUSG00000115665	4933425B07Rik	2.42867	1457	other
ENSMUST00000022386.14	ENSMUSG00000021838	Samd4	3.07652	5207	other
ENSMUST00000073150.5	ENSMUSG00000021846	Peli2	4.61088	11899	other
ENSMUST00000135279.1	ENSMUSG00000021848	Otx2	2.64196	896	other
ENSMUST00000118578.8	ENSMUSG00000021848	Otx2	2.50368	1916	other
ENSMUST00000228743.1	ENSMUSG00000098682	Otx2os1	2.70254	688	other
ENSMUST00000184869.1	ENSMUSG00000098682	Otx2os1	2.82227	384	other
ENSMUST00000196155.1	ENSMUSG00000000957	Mmp14	2.64067	426	other
ENSMUST00000054487.9	ENSMUSG00000022178	Ajuba	3.22881	2299	other
ENSMUST00000121622.7	ENSMUSG00000022214	Dcaf11	5.02295	603	other
ENSMUST00000061614.7	ENSMUSG00000048582	Gja3	2.44586	309	other
ENSMUST00000022545.13	ENSMUSG00000021974	Fgf9	4.11457	4661	other
ENSMUST00000053949.6	ENSMUSG00000044461	Shisa2	4.43339	9820	other
ENSMUST00000111236.3	ENSMUSG00000060548	Tnfrsf19	2.6772	1349	other
ENSMUST00000111234.9	ENSMUSG00000060548	Tnfrsf19	2.88456	4878	other
ENSMUST00000183054.7	ENSMUSG00000097589	Dleu2	2.99105	3159	other
ENSMUST00000182768.7	ENSMUSG00000097589	Dleu2	3.55596	8499	other
ENSMUST00000162987.7	ENSMUSG00000035184	Fam124a	2.74981	657	other
ENSMUST00000079652.6	ENSMUSG00000063060	Sox7	2.79351	611	other
ENSMUST00000022637.13	ENSMUSG00000022053	Ebf2	3.38615	13031	other
ENSMUST00000100448.2	ENSMUSG00000075549	Gm6878	3.52935	4534	other
ENSMUST00000039135.5	ENSMUSG00000044447	Dock5	2.59332	787	other
ENSMUST00000022639.7	ENSMUSG00000022055	Nefl	3.04612	541	other
ENSMUST00000014957.9	ENSMUSG00000014813	Stc1	2.28478	732	other
ENSMUST00000035908.2	ENSMUSG00000033730	Egr3	3.95211	3829	other
ENSMUST00000227259.1	ENSMUSG00000022091	Sorbs3	2.58131	553	other
ENSMUST00000047331.7	ENSMUSG00000033595	Lgi3	2.56551	372	other
ENSMUST00000022691.13	ENSMUSG00000022096	Hr	2.674	1136	other
ENSMUST00000227697.1	ENSMUSG00000022103	Gfra2	2.61358	470	other
ENSMUST00000089017.11	ENSMUSG00000033487	Fndc3a	3.01377	552	other
ENSMUST00000177207.1	ENSMUSG00000022010	Tsc22d1	2.73494	714	other
ENSMUST00000133224.1	ENSMUSG00000022010	Tsc22d1	2.79543	3515	other
ENSMUST00000064517.8	ENSMUSG00000052584	Serp2	2.58393	848	other
ENSMUST00000022589.8	ENSMUSG00000022012	Enox1	2.63058	492	other
ENSMUST00000226576.1	ENSMUSG00000022012	Enox1	2.95739	2037	other
ENSMUST00000022595.7	ENSMUSG00000022018	Rgcc	2.45764	1312	other
ENSMUST00000103254.1	ENSMUSG00000076453	Mir759	3.59302	3461	other
ENSMUST00000194881.1	ENSMUSG00000102774	Gm9748	4.48067	10633	other
ENSMUST00000071370.6	ENSMUSG00000035566	Pcdh17	3.3272	805	other
ENSMUST00000069334.7	ENSMUSG00000055639	Dach1	2.49327	1033	other
ENSMUST00000226784.1	ENSMUSG00000005148	Klf5	2.97038	1358	other
ENSMUST00000228216.1	ENSMUSG00000072294	Klf12	2.68269	1256	other
ENSMUST00000175160.1	ENSMUSG00000092901	Mir5130	2.63072	1264	other
ENSMUST00000184744.1	ENSMUSG00000098557	Kctd12	2.79689	1114	other
ENSMUST00000139505.1	ENSMUSG00000048349	Pou4f1	2.75648	1296	other
ENSMUST00000053016.9	ENSMUSG00000048349	Pou4f1	2.71708	1964	other
ENSMUST00000022709.5	ENSMUSG00000022114	Spry2	3.49406	4366	other
ENSMUST00000022709.5	ENSMUSG00000022114	Spry2	3.16325	1709	other
ENSMUST00000078849.11	ENSMUSG00000058571	Gpc6	2.83009	1809	other
ENSMUST00000022725.3	ENSMUSG00000022129	Dct	4.15329	3561	other
ENSMUST00000164755.1	ENSMUSG00000090534	Gm4675	4.33786	14665	other
ENSMUST00000184391.1	ENSMUSG00000098433	Mir6391	3.47866	8372	other
ENSMUST00000036554.13	ENSMUSG00000032849	Abcc4	3.08565	2450	other
ENSMUST00000062117.13	ENSMUSG00000051615	Rap2a	4.1644	867	other
ENSMUST00000228409.1	ENSMUSG00000064052	Gm5089	5.82249	6566	other
ENSMUST00000081580.2	ENSMUSG00000064052	Gm5089	4.02163	6225	other
ENSMUST00000143084.1	ENSMUSG00000041703	Zic5	3.27947	1759	other
ENSMUST00000039118.6	ENSMUSG00000041703	Zic5	4.17103	8351	other
ENSMUST00000075888.5	ENSMUSG00000061524	Zic2	4.55216	17115	other
ENSMUST00000080880.11	ENSMUSG00000022150	Dab2	2.50259	870	other
ENSMUST00000067190.11	ENSMUSG00000054263	Lifr	2.98545	3692	other
ENSMUST00000164529.8	ENSMUSG00000054263	Lifr	2.54289	1039	other
ENSMUST00000160207.7	ENSMUSG00000042961	Egflam	2.29101	857	other
ENSMUST00000052965.7	ENSMUSG00000022141	Nipbl	2.73493	1496	other
ENSMUST00000005493.13	ENSMUSG00000005360	Slc1a3	3.47247	5027	other
ENSMUST00000190874.6	ENSMUSG00000022253	Nadk2	2.95189	1248	other
ENSMUST00000228061.1	ENSMUSG00000096971	4930556M19Rik	2.48106	637	other
ENSMUST00000228940.1	ENSMUSG00000047497	Adamts12	3.32198	1537	other
ENSMUST00000066529.4	ENSMUSG00000022206	Npr3	2.82273	1437	other
ENSMUST00000228489.1	ENSMUSG00000022206	Npr3	2.49475	429	other
ENSMUST00000190929.1	ENSMUSG00000022197	Pdzd2	4.70076	5500	other
ENSMUST00000189469.6	ENSMUSG00000022197	Pdzd2	2.73913	2850	other
ENSMUST00000036439.5	ENSMUSG00000039385	Cdh6	3.06547	4184	other
ENSMUST00000227496.1	ENSMUSG00000040452	Cdh12	2.84868	3052	other
ENSMUST00000058845.8	ENSMUSG00000045763	Basp1	3.4371	4272	other
ENSMUST00000227204.1	NA	Gm48957	3.08939	608	other
ENSMUST00000110457.7	ENSMUSG00000022272	Myo10	2.89221	4228	other
ENSMUST00000126076.1	ENSMUSG00000022272	Myo10	3.31339	4364	other
ENSMUST00000125667.2	ENSMUSG00000022272	Myo10	2.69255	1228	other
ENSMUST00000226287.1	ENSMUSG00000022263	Trio	2.85182	1522	other
ENSMUST00000226775.1	ENSMUSG00000022263	Trio	2.75259	1615	other
ENSMUST00000067048.7	ENSMUSG00000022262	Dnah5	3.42182	2437	other
ENSMUST00000123325.8	ENSMUSG00000022237	Ankrd33b	3.91361	876	other
ENSMUST00000022867.4	ENSMUSG00000022257	Laptm4b	2.81505	532	other
ENSMUST00000226627.1	ENSMUSG00000022257	Laptm4b	2.63062	708	other
ENSMUST00000226838.1	ENSMUSG00000022330	Osr2	3.34126	2440	other
ENSMUST00000228684.1	ENSMUSG00000022330	Osr2	2.62568	1066	other
ENSMUST00000228152.1	ENSMUSG00000022330	Osr2	2.9253	2037	other
ENSMUST00000160264.2	ENSMUSG00000089804	Gm16136	2.93989	2389	other
ENSMUST00000153775.8	ENSMUSG00000051359	Ncald	3.32581	2675	other
ENSMUST00000168992.7	ENSMUSG00000051359	Ncald	3.84983	5681	other
ENSMUST00000227920.1	ENSMUSG00000037465	Klf10	3.54564	5452	other
ENSMUST00000229777.1	ENSMUSG00000022306	Zfpm2	2.36346	492	other
ENSMUST00000022921.6	ENSMUSG00000022309	Angpt1	2.81402	3070	other
ENSMUST00000063492.7	ENSMUSG00000051920	Rspo2	3.06666	1683	other
ENSMUST00000184885.7	ENSMUSG00000038679	Trps1	2.50196	1558	other
ENSMUST00000122509.1	ENSMUSG00000084458	Mir1907	2.98663	1940	other
ENSMUST00000228625.1	ENSMUSG00000022312	Eif3h	2.52772	2671	other
ENSMUST00000050544.7	ENSMUSG00000022367	Has2	3.31571	6284	other
ENSMUST00000096430.10	ENSMUSG00000071757	Zhx2	2.54629	2008	other
ENSMUST00000072113.5	ENSMUSG00000062373	Tmem65	2.70723	1961	other
ENSMUST00000067543.7	ENSMUSG00000032501	Trib1	2.21408	516	other
ENSMUST00000118228.1	ENSMUSG00000032501	Trib1	2.77141	701	other
ENSMUST00000181910.1	NA	9930014A18Rik	2.38591	645	other
ENSMUST00000022971.7	ENSMUSG00000022346	Myc	3.92665	1764	other
ENSMUST00000188482.7	ENSMUSG00000022346	Myc	3.60008	2278	other
ENSMUST00000176516.1	ENSMUSG00000022377	Asap1	2.8079	1241	other
ENSMUST00000005256.13	ENSMUSG00000005125	Ndrg1	3.26421	3287	other
ENSMUST00000229742.1	ENSMUSG00000013846	St3gal1	3.05563	903	other
ENSMUST00000230073.1	ENSMUSG00000022332	Khdrbs3	2.52843	1292	other
ENSMUST00000187485.6	ENSMUSG00000034730	Adgrb1	3.25044	2997	other
ENSMUST00000023268.13	ENSMUSG00000022602	Arc	3.13358	1773	other
ENSMUST00000062002.5	ENSMUSG00000047591	Mafa	3.66907	4722	other
ENSMUST00000230929.1	ENSMUSG00000063704	Mapk15	2.8816	358	other
ENSMUST00000229897.1	ENSMUSG00000022557	Bop1	3.22986	2963	other
ENSMUST00000229441.1	ENSMUSG00000043460	Elfn2	2.80278	1015	other
ENSMUST00000088592.5	ENSMUSG00000043460	Elfn2	2.68813	2425	other
ENSMUST00000164826.7	ENSMUSG00000033170	Card10	3.20633	769	other
ENSMUST00000059619.2	ENSMUSG00000049521	Cdc42ep1	3.04959	3940	other
ENSMUST00000229159.1	ENSMUSG00000068220	Lgals1	2.45624	322	other
ENSMUST00000040676.10	ENSMUSG00000033055	Ankrd54	5.01724	628	other
ENSMUST00000057801.7	ENSMUSG00000044216	Kcnj4	2.72477	1426	other
ENSMUST00000175858.8	ENSMUSG00000022421	Nptxr	2.34716	488	other
ENSMUST00000000500.7	ENSMUSG00000000489	Pdgfb	3.60109	4677	other
ENSMUST00000160424.7	ENSMUSG00000022416	Cacna1i	2.57919	832	other
ENSMUST00000050467.8	ENSMUSG00000048546	Tob2	2.67641	2727	other
ENSMUST00000229009.1	ENSMUSG00000022463	Srebf2	2.77102	758	other
ENSMUST00000175010.1	ENSMUSG00000092751	Mir3080	6.19405	13006	other
ENSMUST00000229439.1	ENSMUSG00000041852	Tcf20	6.90753	10253	other
ENSMUST00000231165.1	ENSMUSG00000058099	Nfam1	4.05256	11217	other
ENSMUST00000046168.11	ENSMUSG00000041708	Mpped1	3.12597	2415	other
ENSMUST00000140633.1	ENSMUSG00000022441	Efcab6	2.84732	2589	other
ENSMUST00000023072.6	ENSMUSG00000022438	Parvb	2.77989	1642	other
ENSMUST00000186527.1	ENSMUSG00000062760	Shisal1	2.87503	1145	other
ENSMUST00000189248.6	ENSMUSG00000062760	Shisal1	2.80617	443	other
ENSMUST00000229134.1	ENSMUSG00000097209	AU022754	3.78116	8496	other
ENSMUST00000068088.7	ENSMUSG00000054863	Tafa5	3.62953	3365	other
ENSMUST00000042818.10	ENSMUSG00000035828	Pim3	2.60831	1795	other
ENSMUST00000230634.1	ENSMUSG00000053137	Mapk11	3.3397	562	other
ENSMUST00000169942.9	ENSMUSG00000036218	Pdzrn4	2.92322	2339	other
ENSMUST00000035399.9	ENSMUSG00000036218	Pdzrn4	5.75986	8936	other
ENSMUST00000109255.2	ENSMUSG00000036158	Prickle1	4.93128	5203	other
ENSMUST00000048982.10	ENSMUSG00000036158	Prickle1	3.42056	5877	other
ENSMUST00000230109.1	ENSMUSG00000116360	9430014N10Rik	2.32906	1211	other
ENSMUST00000229933.1	ENSMUSG00000022454	Nell2	3.85329	5527	other
ENSMUST00000054244.6	ENSMUSG00000045608	Dbx2	2.73137	734	other
ENSMUST00000168960.2	ENSMUSG00000078648	Gm17546	3.65174	2799	other
ENSMUST00000180852.1	NA	2610037D02Rik	3.3654	2156	other
ENSMUST00000023099.7	ENSMUSG00000022462	Slc38a2	3.01067	2540	other
ENSMUST00000229890.1	ENSMUSG00000048218	Amigo2	3.04767	4849	other
ENSMUST00000088402.11	ENSMUSG00000022475	Hdac7	2.59921	811	other
ENSMUST00000227501.1	ENSMUSG00000022994	Adcy6	3.55037	1557	other
ENSMUST00000109150.8	ENSMUSG00000003352	Cacnb3	2.91982	3959	other
ENSMUST00000109149.8	ENSMUSG00000054855	Rnd1	4.29604	554	other
ENSMUST00000228594.1	ENSMUSG00000022996	Wnt10b	2.88128	1475	other
ENSMUST00000228546.1	ENSMUSG00000022996	Wnt10b	3.11235	2890	other
ENSMUST00000023734.7	ENSMUSG00000022997	Wnt1	3.03701	5314	other
ENSMUST00000075444.7	ENSMUSG00000059213	Ddn	2.79136	576	other
ENSMUST00000229556.1	ENSMUSG00000023755	Rhebl1	2.43763	796	other
ENSMUST00000230021.1	ENSMUSG00000023484	Prph	3.22537	1507	other
ENSMUST00000146173.1	ENSMUSG00000038009	Dnajc22	3.68618	6701	other
ENSMUST00000023752.5	ENSMUSG00000023013	Aqp2	2.72918	536	other
ENSMUST00000023758.8	ENSMUSG00000023017	Asic1	2.81374	4162	other
ENSMUST00000073837.12	ENSMUSG00000009739	Pou6f1	2.45736	471	other
ENSMUST00000229307.1	ENSMUSG00000053559	Smagp	2.79536	1176	other
ENSMUST00000172334.8	ENSMUSG00000053559	Smagp	3.02175	523	other
ENSMUST00000023776.12	ENSMUSG00000023032	Slc4a8	2.83349	706	other
ENSMUST00000162483.1	ENSMUSG00000023032	Slc4a8	3.60784	5977	other
ENSMUST00000201484.3	ENSMUSG00000023033	Scn8a	2.76646	2031	other
ENSMUST00000202071.1	ENSMUSG00000023033	Scn8a	3.11998	1729	other
ENSMUST00000202971.1	ENSMUSG00000023033	Scn8a	2.95575	1624	other
ENSMUST00000230814.1	ENSMUSG00000023034	Nr4a1	2.76132	1654	other
ENSMUST00000230798.1	ENSMUSG00000046834	Krt1	2.89072	368	other
ENSMUST00000229592.1	ENSMUSG00000037003	Tns2	2.3651	532	other
ENSMUST00000063339.13	ENSMUSG00000001288	Rarg	3.00548	3258	other
ENSMUST00000043172.14	ENSMUSG00000001288	Rarg	2.65413	1185	other
ENSMUST00000055562.2	ENSMUSG00000050328	Hoxc12	2.98054	1066	other
ENSMUST00000055562.2	ENSMUSG00000050328	Hoxc12	2.67563	492	other
ENSMUST00000173210.1	ENSMUSG00000001661	Hoxc6	2.85293	2712	other
ENSMUST00000001711.5	ENSMUSG00000001661	Hoxc6	2.82807	1458	other
ENSMUST00000181306.1	ENSMUSG00000097003	D930007P13Rik	2.6923	361	other
ENSMUST00000229371.1	ENSMUSG00000036061	Smug1	2.49807	808	other
ENSMUST00000005719.3	ENSMUSG00000005580	Adcy9	2.55811	481	other
ENSMUST00000117801.7	ENSMUSG00000005580	Adcy9	2.68123	431	other
ENSMUST00000005862.8	ENSMUSG00000005718	Tfap4	2.52471	1170	other
ENSMUST00000182889.1	ENSMUSG00000022494	Shisa9	3.45184	3613	other
ENSMUST00000103784.2	ENSMUSG00000076972	Mir193b	3.29219	2230	other
ENSMUST00000096232.5	ENSMUSG00000071637	Cebpd	2.65404	383	other
ENSMUST00000039408.2	ENSMUSG00000041957	Pkp2	3.04265	402	other
ENSMUST00000167388.2	ENSMUSG00000050761	Gp1bb	2.76985	1196	other
ENSMUST00000231335.1	ENSMUSG00000072214	Septin5	2.99109	2050	other
ENSMUST00000006112.6	ENSMUSG00000005958	Ephb3	4.14197	2468	other
ENSMUST00000232407.1	ENSMUSG00000005958	Ephb3	3.06047	4300	other
ENSMUST00000181476.2	ENSMUSG00000096918	Gm16863	3.02794	1532	other
ENSMUST00000231504.1	ENSMUSG00000116632	Magef1	2.49168	395	other
ENSMUST00000115379.1	ENSMUSG00000033581	Igf2bp2	2.83077	1149	other
ENSMUST00000170393.1	ENSMUSG00000013089	Etv5	2.5265	1269	other
ENSMUST00000004574.13	ENSMUSG00000004460	Dnajb11	7.29247	675	other
ENSMUST00000178797.7	ENSMUSG00000022885	St6gal1	2.67963	675	other
ENSMUST00000023151.5	ENSMUSG00000022508	Bcl6	3.02727	8199	other
ENSMUST00000231279.1	ENSMUSG00000033306	Lpp	3.43957	358	other
ENSMUST00000231969.1	ENSMUSG00000068428	Gmnc	2.57144	969	other
ENSMUST00000089832.5	ENSMUSG00000068428	Gmnc	5.37842	3815	other
ENSMUST00000070531.7	ENSMUSG00000056423	Uts2b	3.07173	1522	other
ENSMUST00000100023.2	ENSMUSG00000051065	Mb21d2	3.74991	5939	other
ENSMUST00000181485.2	ENSMUSG00000097184	4632428C04Rik	5.18705	3131	other
ENSMUST00000023171.7	ENSMUSG00000022528	Hes1	6.68908	12966	other
ENSMUST00000064606.7	ENSMUSG00000052316	Lrrc15	2.98977	863	other
ENSMUST00000059078.3	ENSMUSG00000046546	Fam43a	3.34102	2791	other
ENSMUST00000059078.3	ENSMUSG00000046546	Fam43a	3.53964	7462	other
ENSMUST00000115227.9	ENSMUSG00000046598	Bdh1	2.43429	566	other
ENSMUST00000232209.1	ENSMUSG00000116597	Gm536	2.4404	704	other
ENSMUST00000164358.2	ENSMUSG00000022791	Tnk2	2.83118	330	other
ENSMUST00000114961.7	ENSMUSG00000061751	Kalrn	2.23972	441	other
ENSMUST00000231612.1	ENSMUSG00000022832	Ropn1	3.17304	1653	other
ENSMUST00000133554.1	ENSMUSG00000052133	Sema5b	3.43	6573	other
ENSMUST00000135668.7	ENSMUSG00000022816	Fstl1	2.70763	641	other
ENSMUST00000023507.12	ENSMUSG00000022812	Gsk3b	4.08436	833	other
ENSMUST00000210471.1	ENSMUSG00000022790	Igsf11	2.61095	936	other
ENSMUST00000102817.4	ENSMUSG00000047261	Gap43	2.57599	536	other
ENSMUST00000175305.1	ENSMUSG00000093046	Mir3081	2.80223	3309	other
ENSMUST00000023336.9	ENSMUSG00000022657	Cd96	2.83727	1780	other
ENSMUST00000230641.1	ENSMUSG00000055447	Cd47	2.84119	698	other
ENSMUST00000181884.1	ENSMUSG00000097694	G730013B05Rik	2.82541	949	other
ENSMUST00000023312.13	ENSMUSG00000022636	Alcam	2.48494	1424	other
ENSMUST00000114458.7	ENSMUSG00000035356	Nfkbiz	2.35064	586	other
ENSMUST00000231265.1	ENSMUSG00000022883	Robo1	2.81984	2909	other
ENSMUST00000226478.1	ENSMUSG00000052516	Robo2	2.69517	1429	other
ENSMUST00000117785.8	ENSMUSG00000052516	Robo2	3.06405	2285	other
ENSMUST00000128832.2	ENSMUSG00000087214	Gm15555	2.60308	348	other
ENSMUST00000128832.2	ENSMUSG00000087214	Gm15555	2.46227	749	other
ENSMUST00000182398.7	ENSMUSG00000090386	Mir99ahg	2.38953	533	other
ENSMUST00000183327.1	ENSMUSG00000090386	Mir99ahg	2.87372	1011	other
ENSMUST00000232148.1	ENSMUSG00000022865	Cxadr	2.89577	1172	other
ENSMUST00000209468.1	ENSMUSG00000109841	E330011O21Rik	2.7218	654	other
ENSMUST00000098407.2	ENSMUSG00000053062	Jam2	2.61902	340	other
ENSMUST00000139544.1	ENSMUSG00000002489	Tiam1	2.8894	2116	other
ENSMUST00000002588.10	ENSMUSG00000002489	Tiam1	5.76043	5650	other
ENSMUST00000114124.8	ENSMUSG00000002489	Tiam1	2.82633	3502	other
ENSMUST00000065856.7	ENSMUSG00000053414	Hunk	2.88843	3344	other
ENSMUST00000130868.7	ENSMUSG00000039903	Eva1c	3.42345	4059	other
ENSMUST00000154180.1	ENSMUSG00000039903	Eva1c	2.56952	475	other
ENSMUST00000035608.9	ENSMUSG00000039830	Olig2	5.87871	16357	other
ENSMUST00000056882.6	ENSMUSG00000046160	Olig1	3.66279	4790	other
ENSMUST00000023672.9	ENSMUSG00000022951	Rcan1	2.711	1067	other
ENSMUST00000113956.9	ENSMUSG00000022952	Runx1	4.47128	8818	other
ENSMUST00000023673.13	ENSMUSG00000022952	Runx1	3.04013	7210	other
ENSMUST00000189879.6	ENSMUSG00000099968	1700029J03Rik	2.64681	1674	other
ENSMUST00000231859.1	ENSMUSG00000099968	1700029J03Rik	3.36348	1353	other
ENSMUST00000039620.6	ENSMUSG00000022947	Cbr3	2.36066	443	other
ENSMUST00000231688.1	ENSMUSG00000062713	Sim2	3.47024	10886	other
ENSMUST00000231295.1	ENSMUSG00000062713	Sim2	5.10695	10582	other
ENSMUST00000227447.1	ENSMUSG00000040820	Hlcs	2.45968	1979	other
ENSMUST00000227698.1	ENSMUSG00000040820	Hlcs	3.17454	2287	other
ENSMUST00000122199.9	ENSMUSG00000040732	Erg	3.3428	3608	other
ENSMUST00000233269.1	ENSMUSG00000040732	Erg	3.59473	3969	other
ENSMUST00000124362.1	ENSMUSG00000069729	Arid1b	3.09976	1363	other
ENSMUST00000156775.1	ENSMUSG00000069729	Arid1b	2.61124	1739	other
ENSMUST00000064234.6	ENSMUSG00000052397	Ezr	2.75327	2564	other
ENSMUST00000097422.5	ENSMUSG00000094083	Gm1604b	2.51336	336	other
ENSMUST00000024575.7	ENSMUSG00000023809	Rps6ka2	2.8138	778	other
ENSMUST00000069742.7	ENSMUSG00000055945	Prr18	2.88926	1111	other
ENSMUST00000074667.8	ENSMUSG00000062327	T	3.07983	928	other
ENSMUST00000177118.1	ENSMUSG00000062327	T	2.56863	926	other
ENSMUST00000141877.1	ENSMUSG00000023868	Pde10a	2.91487	1158	other
ENSMUST00000233052.1	ENSMUSG00000023868	Pde10a	2.81293	314	other
ENSMUST00000181618.1	ENSMUSG00000097049	6530411M01Rik	2.78584	2895	other
ENSMUST00000233828.1	ENSMUSG00000062078	Qki	3.15365	1305	other
ENSMUST00000053218.6	ENSMUSG00000048826	Dact2	3.21104	3018	other
ENSMUST00000024660.8	ENSMUSG00000023886	Smoc2	3.33715	3619	other
ENSMUST00000170872.2	ENSMUSG00000023885	Thbs2	2.43667	444	other
ENSMUST00000014917.7	ENSMUSG00000014773	Dll1	4.38085	10314	other
ENSMUST00000170578.2	ENSMUSG00000048027	Rgmb	3.6105	9902	other
ENSMUST00000233040.1	ENSMUSG00000023905	Tnfrsf12a	2.92112	459	other
ENSMUST00000233040.1	ENSMUSG00000023905	Tnfrsf12a	2.68369	518	other
ENSMUST00000226654.1	ENSMUSG00000024137	E4f1	6.97877	531	other
ENSMUST00000118788.7	ENSMUSG00000024158	Hagh	3.07231	862	other
ENSMUST00000159610.7	ENSMUSG00000024112	Cacna1h	3.88614	6450	other
ENSMUST00000235821.1	ENSMUSG00000024180	Pgap6	2.84171	3402	other
ENSMUST00000053020.7	ENSMUSG00000034413	Neurl1b	2.52929	541	other
ENSMUST00000146077.1	ENSMUSG00000024190	Dusp1	2.51142	598	other
ENSMUST00000235454.1	ENSMUSG00000015579	Nkx2-5	2.87096	344	other
ENSMUST00000049308.8	ENSMUSG00000042644	Itpr3	3.1163	3151	other
ENSMUST00000235429.1	ENSMUSG00000117916	9630028I04Rik	4.32224	3309	other
ENSMUST00000118161.2	ENSMUSG00000063239	Grm4	3.36304	3912	other
ENSMUST00000118599.8	ENSMUSG00000046711	Hmga1	2.74647	1163	other
ENSMUST00000117254.8	ENSMUSG00000078249	Hmga1b	2.43765	1284	other
ENSMUST00000156429.8	ENSMUSG00000024213	Nudt3	3.10983	1071	other
ENSMUST00000042692.12	ENSMUSG00000062859	Tcp11	2.51846	840	other
ENSMUST00000043503.10	ENSMUSG00000038677	Scube3	2.63831	356	other
ENSMUST00000043503.10	ENSMUSG00000038677	Scube3	3.50549	3044	other
ENSMUST00000177939.7	ENSMUSG00000024222	Fkbp5	2.96591	914	other
ENSMUST00000004985.10	ENSMUSG00000063952	Brpf3	2.8777	1525	other
ENSMUST00000133221.2	ENSMUSG00000085912	Trp53cor1	2.53145	591	other
ENSMUST00000023829.7	ENSMUSG00000023067	Cdkn1a	3.35992	2969	other
ENSMUST00000024805.14	ENSMUSG00000024008	Cpne5	2.87745	833	other
ENSMUST00000234650.1	ENSMUSG00000024014	Pim1	2.79471	2002	other
ENSMUST00000171691.8	ENSMUSG00000043557	Mdga1	4.3496	6148	other
ENSMUST00000237436.1	ENSMUSG00000033826	Dnah8	2.71512	811	other
ENSMUST00000234331.1	ENSMUSG00000024042	Sik1	3.23629	1051	other
ENSMUST00000174872.1	ENSMUSG00000002289	Angptl4	2.21208	368	other
ENSMUST00000025161.9	ENSMUSG00000024308	Tapbp	2.83631	1404	other
ENSMUST00000154232.8	ENSMUSG00000024335	Brd2	2.59661	1172	other
ENSMUST00000015622.7	ENSMUSG00000015478	Rnf5	10.8545	800	other
ENSMUST00000155957.7	ENSMUSG00000003534	Ddr1	2.3663	530	other
ENSMUST00000119825.7	ENSMUSG00000003534	Ddr1	2.46114	897	other
ENSMUST00000173253.1	ENSMUSG00000001525	Tubb5	2.70949	1489	other
ENSMUST00000187690.6	ENSMUSG00000034595	Ppp1r18	2.46309	883	other
ENSMUST00000122802.1	ENSMUSG00000084751	Mir1894	2.40994	445	other
ENSMUST00000229240.1	ENSMUSG00000039601	Rcan2	2.66022	782	other
ENSMUST00000162816.7	ENSMUSG00000039153	Runx2	3.40573	5929	other
ENSMUST00000130406.1	ENSMUSG00000023944	Hsp90ab1	2.39486	939	other
ENSMUST00000180558.8	ENSMUSG00000097727	F630040K05Rik	4.91707	5238	other
ENSMUST00000024747.13	ENSMUSG00000023951	Vegfa	3.91848	6199	other
ENSMUST00000170271.1	ENSMUSG00000047428	Dlk2	3.23039	514	other
ENSMUST00000059844.12	ENSMUSG00000023973	Cnpy3	4.76275	683	other
ENSMUST00000188947.6	ENSMUSG00000064043	Trerf1	3.07264	2348	other
ENSMUST00000113284.7	ENSMUSG00000023990	Tfeb	4.10601	2656	other
ENSMUST00000113280.7	ENSMUSG00000032717	Mdfi	2.77979	2396	other
ENSMUST00000113265.7	ENSMUSG00000023991	Foxp4	4.42401	4053	other
ENSMUST00000178823.1	ENSMUSG00000094928	1700122O11Rik	4.64701	1582	other
ENSMUST00000078800.12	ENSMUSG00000023994	Nfya	6.03308	580	other
ENSMUST00000043938.7	ENSMUSG00000038910	Plcl2	3.50579	6748	other
ENSMUST00000176669.7	ENSMUSG00000023927	Satb1	2.48744	1135	other
ENSMUST00000152830.8	ENSMUSG00000023927	Satb1	2.62331	1077	other
ENSMUST00000144331.7	ENSMUSG00000023927	Satb1	2.76345	1762	other
ENSMUST00000133574.7	ENSMUSG00000023927	Satb1	2.90091	892	other
ENSMUST00000223859.1	ENSMUSG00000013236	Ptprs	3.11191	5844	other
ENSMUST00000076840.11	ENSMUSG00000048915	Efna5	3.98733	5372	other
ENSMUST00000024896.3	ENSMUSG00000024088	4930583I09Rik	2.51821	385	other
ENSMUST00000037974.9	ENSMUSG00000033278	Ptprm	3.43453	5453	other
ENSMUST00000024840.11	ENSMUSG00000024043	Arhgap28	3.33748	2512	other
ENSMUST00000178545.2	ENSMUSG00000095407	Tmem200c	3.35868	5984	other
ENSMUST00000172229.7	ENSMUSG00000047407	Tgif1	3.45444	7806	other
ENSMUST00000129635.7	ENSMUSG00000024052	Lpin2	2.96686	312	other
ENSMUST00000086639.5	ENSMUSG00000055471	Alk	3.22225	4256	other
ENSMUST00000024857.13	ENSMUSG00000024063	Lbh	2.63274	3188	other
ENSMUST00000148556.1	ENSMUSG00000024063	Lbh	3.18995	539	other
ENSMUST00000146839.1	ENSMUSG00000001870	Ltbp1	2.86986	442	other
ENSMUST00000135447.7	ENSMUSG00000001870	Ltbp1	3.25016	2830	other
ENSMUST00000112498.2	ENSMUSG00000024074	Crim1	3.20608	3034	other
ENSMUST00000068958.8	ENSMUSG00000036533	Cdc42ep3	2.67771	933	other
ENSMUST00000068958.8	ENSMUSG00000036533	Cdc42ep3	2.89529	569	other
ENSMUST00000234927.1	ENSMUSG00000024087	Cyp1b1	4.24921	5864	other
ENSMUST00000025092.4	ENSMUSG00000024245	Tmem178	2.47323	519	other
ENSMUST00000170794.7	ENSMUSG00000024247	Pkdcc	5.15854	7329	other
ENSMUST00000051482.1	ENSMUSG00000045053	Kcng3	4.25377	769	other
ENSMUST00000234613.1	ENSMUSG00000045053	Kcng3	2.75848	676	other
ENSMUST00000060366.6	ENSMUSG00000045817	Zfp36l2	3.23657	7726	other
ENSMUST00000234547.1	ENSMUSG00000024251	Thada	2.38682	3100	other
ENSMUST00000171544.7	ENSMUSG00000040505	Abcg5	2.68861	960	other
ENSMUST00000172439.1	ENSMUSG00000040505	Abcg5	2.7722	1102	other
ENSMUST00000160011.1	ENSMUSG00000024120	Lrpprc	3.38069	3359	other
ENSMUST00000160414.1	ENSMUSG00000024120	Lrpprc	2.70376	684	other
ENSMUST00000175921.3	ENSMUSG00000093460	Six3os1	3.52793	8452	other
ENSMUST00000163568.3	ENSMUSG00000024134	Six2	4.49634	13595	other
ENSMUST00000097274.2	ENSMUSG00000045038	Prkce	2.5108	2088	other
ENSMUST00000024954.10	ENSMUSG00000024140	Epas1	2.60283	666	other
ENSMUST00000139344.1	ENSMUSG00000024143	Rhoq	3.48501	1642	other
ENSMUST00000143965.7	ENSMUSG00000036438	Calm2	3.35266	1425	other
ENSMUST00000055221.8	ENSMUSG00000050138	Kcnk12	2.73491	346	other
ENSMUST00000141052.1	ENSMUSG00000034998	Foxn2	2.97321	321	other
ENSMUST00000175739.1	ENSMUSG00000024238	Zeb1	2.65385	654	other
ENSMUST00000079788.6	ENSMUSG00000061013	Mkx	3.04251	4425	other
ENSMUST00000041080.6	ENSMUSG00000036904	Fzd8	2.83198	341	other
ENSMUST00000234149.1	ENSMUSG00000036103	Colec12	2.78824	646	other
ENSMUST00000232314.1	ENSMUSG00000097222	Gata6os	2.97948	998	other
ENSMUST00000234512.1	ENSMUSG00000005836	Gata6	3.68987	5176	other
ENSMUST00000234722.1	ENSMUSG00000005836	Gata6	2.83832	666	other
ENSMUST00000234971.1	ENSMUSG00000005836	Gata6	2.79305	1859	other
ENSMUST00000234971.1	ENSMUSG00000005836	Gata6	2.44631	1659	other
ENSMUST00000180860.2	NA	Gm6277	3.40294	1643	other
ENSMUST00000224036.1	ENSMUSG00000084565	Mir1901	2.62705	1312	other
ENSMUST00000225430.1	ENSMUSG00000040957	Cables1	3.08741	2287	other
ENSMUST00000025288.8	ENSMUSG00000024420	Zfp521	3.12746	6121	other
ENSMUST00000234685.1	ENSMUSG00000036225	Kctd1	2.83648	909	other
ENSMUST00000168989.8	ENSMUSG00000036225	Kctd1	4.62375	4592	other
ENSMUST00000025992.6	ENSMUSG00000036225	Kctd1	3.23246	3761	other
ENSMUST00000152779.1	ENSMUSG00000024304	Cdh2	2.52171	749	other
ENSMUST00000025166.13	ENSMUSG00000024304	Cdh2	3.01032	1596	other
ENSMUST00000234316.1	ENSMUSG00000033107	Rnf125	3.51351	1255	other
ENSMUST00000153836.1	ENSMUSG00000045215	Asxl3	4.68652	6384	other
ENSMUST00000234001.1	ENSMUSG00000038128	Camk4	2.50437	602	other
ENSMUST00000234001.1	ENSMUSG00000038128	Camk4	3.02659	369	other
ENSMUST00000042868.5	ENSMUSG00000038128	Camk4	3.01079	1275	other
ENSMUST00000168890.1	ENSMUSG00000042834	Nrep	4.05384	7012	other
ENSMUST00000146010.2	ENSMUSG00000087590	Epb41l4aos	2.46332	593	other
ENSMUST00000170195.1	ENSMUSG00000005871	Apc	2.47026	680	other
ENSMUST00000235449.1	ENSMUSG00000037815	Ctnna1	2.87677	3005	other
ENSMUST00000235161.1	ENSMUSG00000046668	Cxxc5	4.02343	7241	other
ENSMUST00000047479.2	ENSMUSG00000102697	Pcdhac2	2.88127	526	other
ENSMUST00000076807.6	ENSMUSG00000102918	Pcdhgc3	2.58311	901	other
ENSMUST00000193828.1	ENSMUSG00000051375	Pcdh1	2.81094	1169	other
ENSMUST00000160721.7	ENSMUSG00000051375	Pcdh1	2.43778	844	other
ENSMUST00000131885.1	ENSMUSG00000024431	Nr3c1	2.83195	1409	other
ENSMUST00000045477.5	ENSMUSG00000039954	Stk32a	2.82484	626	other
ENSMUST00000025379.13	ENSMUSG00000024501	Dpysl3	3.28043	1841	other
ENSMUST00000121805.8	ENSMUSG00000024501	Dpysl3	3.24139	1657	other
ENSMUST00000121805.8	ENSMUSG00000024501	Dpysl3	3.6212	2183	other
ENSMUST00000201270.1	ENSMUSG00000071856	Mcc	2.79525	452	other
ENSMUST00000184101.7	ENSMUSG00000054477	Kcnn2	2.84507	939	other
ENSMUST00000019791.13	ENSMUSG00000019647	Sema6a	4.24757	8695	other
ENSMUST00000236621.1	ENSMUSG00000118259	Gm5095	4.54352	2900	other
ENSMUST00000171470.7	ENSMUSG00000024529	Lox	2.35252	467	other
ENSMUST00000115410.8	ENSMUSG00000024534	Sncaip	2.63091	2053	other
ENSMUST00000179038.1	ENSMUSG00000024534	Sncaip	2.5931	1426	other
ENSMUST00000091900.10	ENSMUSG00000069378	Prdm6	4.23984	4376	other
ENSMUST00000091900.10	ENSMUSG00000069378	Prdm6	3.52036	1836	other
ENSMUST00000115399.7	ENSMUSG00000069378	Prdm6	3.14077	10789	other
ENSMUST00000235670.1	ENSMUSG00000118362	Gm19466	2.8759	679	other
ENSMUST00000237954.1	ENSMUSG00000118154	9330117O12Rik	3.70104	2971	other
ENSMUST00000064763.6	ENSMUSG00000052713	Zfp608	5.17128	17252	other
ENSMUST00000123288.1	ENSMUSG00000043079	Synpo	2.72014	580	other
ENSMUST00000198300.1	ENSMUSG00000105200	Mir378a	2.47949	796	other
ENSMUST00000025472.6	ENSMUSG00000024579	Pcyox1l	3.47446	334	other
ENSMUST00000236135.1	ENSMUSG00000071847	Apcdd1	3.17062	3192	other
ENSMUST00000235475.1	ENSMUSG00000086128	St8sia3os	3.15969	3124	other
ENSMUST00000175965.9	ENSMUSG00000045991	Onecut2	3.27118	3326	other
ENSMUST00000175965.9	ENSMUSG00000045991	Onecut2	3.4015	1479	other
ENSMUST00000025482.9	ENSMUSG00000039529	Atp8b1	3.26494	1749	other
ENSMUST00000236929.1	ENSMUSG00000024589	Nedd4l	2.74905	918	other
ENSMUST00000125552.8	ENSMUSG00000024516	Sec11c	2.82501	1296	other
ENSMUST00000236247.1	ENSMUSG00000024518	Rax	2.9516	2810	other
ENSMUST00000063775.4	ENSMUSG00000024544	Ldlrad4	2.64069	461	other
ENSMUST00000063775.4	ENSMUSG00000024544	Ldlrad4	2.96103	618	other
ENSMUST00000066717.11	ENSMUSG00000053477	Tcf4	3.32886	9038	other
ENSMUST00000201181.3	ENSMUSG00000053477	Tcf4	2.75325	3371	other
ENSMUST00000114978.8	ENSMUSG00000053477	Tcf4	3.07319	3751	other
ENSMUST00000145918.4	ENSMUSG00000053477	Tcf4	2.92278	4116	other
ENSMUST00000025393.13	ENSMUSG00000024515	Smad4	3.27887	607	other
ENSMUST00000162863.7	ENSMUSG00000024558	Mapk4	3.22463	4194	other
ENSMUST00000125882.7	ENSMUSG00000025885	Myo5b	3.04214	6504	other
ENSMUST00000066532.4	ENSMUSG00000053846	Lipg	4.12374	8019	other
ENSMUST00000174338.1	ENSMUSG00000092569	Gm20544	4.12254	13518	other
ENSMUST00000167921.1	ENSMUSG00000044646	Zbtb7c	3.14451	4473	other
ENSMUST00000166956.1	ENSMUSG00000091519	Skor2	3.45084	6157	other
ENSMUST00000091813.11	ENSMUSG00000059336	Slc14a1	2.60393	397	other
ENSMUST00000025430.10	ENSMUSG00000024548	Setbp1	3.51367	4013	other
ENSMUST00000237776.1	ENSMUSG00000033016	Nfatc1	3.6621	6528	other
ENSMUST00000167977.7	ENSMUSG00000033016	Nfatc1	3.62194	2355	other
ENSMUST00000170905.8	ENSMUSG00000033016	Nfatc1	4.62989	10976	other
ENSMUST00000057950.8	ENSMUSG00000024565	Sall3	4.484	14723	other
ENSMUST00000235556.1	ENSMUSG00000097738	4930445N18Rik	2.69827	511	other
ENSMUST00000180631.1	ENSMUSG00000097738	4930445N18Rik	2.43207	517	other
ENSMUST00000235793.1	ENSMUSG00000058881	Zfp516	3.36081	6936	other
ENSMUST00000237340.1	ENSMUSG00000058881	Zfp516	2.49445	1311	other
ENSMUST00000060303.9	ENSMUSG00000046982	Tshz1	3.89051	11770	other
ENSMUST00000143597.1	ENSMUSG00000048410	Zfp407	3.2308	4244	other
ENSMUST00000161033.1	ENSMUSG00000047992	Dipk1c	2.906	1895	other
ENSMUST00000025835.5	ENSMUSG00000024900	Cpt1a	2.65183	3018	other
ENSMUST00000025779.10	ENSMUSG00000024856	Cdk2ap2	4.44272	934	other
ENSMUST00000046506.6	ENSMUSG00000040663	Clcf1	2.99258	378	other
ENSMUST00000236364.1	NA	Gm45928	2.98121	1665	other
ENSMUST00000025861.2	ENSMUSG00000024922	Ovol1	2.45578	673	other
ENSMUST00000237317.1	ENSMUSG00000024940	Ltbp3	2.49114	375	other
ENSMUST00000145611.1	ENSMUSG00000032946	Rasgrp2	3.37006	478	other
ENSMUST00000235714.1	ENSMUSG00000033768	Nrxn2	2.99081	509	other
ENSMUST00000025918.8	ENSMUSG00000024966	Stip1	4.13344	666	other
ENSMUST00000140442.7	ENSMUSG00000024968	Rcor2	3.65258	3002	other
ENSMUST00000159348.2	ENSMUSG00000053080	Zfta	2.68728	479	other
ENSMUST00000160561.2	ENSMUSG00000053080	Zfta	3.13749	1261	other
ENSMUST00000171400.3	ENSMUSG00000090291	Lrrc10b	3.39386	1203	other
ENSMUST00000052011.14	ENSMUSG00000024642	Tle4	4.72343	11060	other
ENSMUST00000025542.9	ENSMUSG00000024640	Psat1	3.32756	1956	other
ENSMUST00000025602.3	ENSMUSG00000024697	Gna14	3.26511	2513	other
ENSMUST00000072915.3	ENSMUSG00000056829	Foxb2	3.06726	986	other
ENSMUST00000072915.3	ENSMUSG00000056829	Foxb2	2.62126	1547	other
ENSMUST00000224145.1	ENSMUSG00000039126	Prune2	3.273	303	other
ENSMUST00000235505.1	ENSMUSG00000024713	Pcsk5	2.47835	733	other
ENSMUST00000112832.7	ENSMUSG00000036192	Rorb	2.54762	484	other
ENSMUST00000096194.8	ENSMUSG00000024754	Cemip2	2.68005	3867	other
ENSMUST00000036884.2	ENSMUSG00000033863	Klf9	2.83498	3713	other
ENSMUST00000025800.14	ENSMUSG00000024867	Pip5k1b	2.82231	755	other
ENSMUST00000025831.7	ENSMUSG00000052085	Dock8	2.53223	302	other
ENSMUST00000146647.2	ENSMUSG00000032702	Kank1	2.43752	1236	other
ENSMUST00000025755.10	ENSMUSG00000024837	Dmrt1	2.82827	588	other
ENSMUST00000048935.5	ENSMUSG00000042372	Dmrt3	3.66414	14655	other
ENSMUST00000053068.6	ENSMUSG00000048138	Dmrt2	2.94504	531	other
ENSMUST00000176769.8	ENSMUSG00000024921	Smarca2	3.49588	6151	other
ENSMUST00000160376.7	ENSMUSG00000052942	Glis3	2.87493	1678	other
ENSMUST00000162022.7	ENSMUSG00000052942	Glis3	2.52117	571	other
ENSMUST00000182685.1	ENSMUSG00000052920	Prkg1	3.15004	791	other
ENSMUST00000151289.8	ENSMUSG00000040451	Sgms1	2.43178	734	other
ENSMUST00000141252.1	ENSMUSG00000040451	Sgms1	2.40226	463	other
ENSMUST00000225920.1	ENSMUSG00000024805	Pcgf5	3.37287	3406	other
ENSMUST00000139215.7	ENSMUSG00000041180	Hectd2	2.77713	524	other
ENSMUST00000155594.8	ENSMUSG00000041180	Hectd2	2.52006	506	other
ENSMUST00000025944.8	ENSMUSG00000024986	Hhex	2.77457	915	other
ENSMUST00000128184.2	ENSMUSG00000024986	Hhex	2.67946	920	other
ENSMUST00000134832.2	ENSMUSG00000067242	Lgi1	2.77348	1814	other
ENSMUST00000182481.7	ENSMUSG00000024998	Plce1	3.0226	4223	other
ENSMUST00000068439.12	ENSMUSG00000055044	Pdlim1	2.95461	1549	other
ENSMUST00000183735.1	ENSMUSG00000099118	Mir8092	7.34052	945	other
ENSMUST00000025986.14	ENSMUSG00000025013	Tll2	2.7037	1835	other
ENSMUST00000087155.4	ENSMUSG00000067199	Frat1	2.52185	1688	other
ENSMUST00000059231.3	ENSMUSG00000047604	Frat2	2.25698	758	other
ENSMUST00000059231.3	ENSMUSG00000047604	Frat2	2.25109	708	other
ENSMUST00000238290.1	ENSMUSG00000042401	Crtac1	3.5998	2346	other
ENSMUST00000026196.13	ENSMUSG00000025190	Got1	3.1274	954	other
ENSMUST00000057178.10	ENSMUSG00000044220	Nkx2-3	3.0431	2572	other
ENSMUST00000212592.1	ENSMUSG00000025195	Dnmbp	3.09356	2550	other
ENSMUST00000041163.4	ENSMUSG00000036961	Wnt8b	2.80425	1663	other
ENSMUST00000041163.4	ENSMUSG00000036961	Wnt8b	2.90394	2016	other
ENSMUST00000237970.1	ENSMUSG00000036961	Wnt8b	2.96589	5143	other
ENSMUST00000237148.1	ENSMUSG00000035342	Lzts2	3.75528	3760	other
ENSMUST00000111948.7	ENSMUSG00000025213	Kazald1	5.16696	7996	other
ENSMUST00000026236.10	ENSMUSG00000025215	Tlx1	3.50775	1395	other
ENSMUST00000174617.2	ENSMUSG00000025215	Tlx1	3.85463	4884	other
ENSMUST00000099401.5	ENSMUSG00000025216	Lbx1	5.73312	19069	other
ENSMUST00000224478.1	ENSMUSG00000025217	Btrc	2.77319	2124	other
ENSMUST00000160018.7	ENSMUSG00000040913	Fbxw4	5.42687	7460	other
ENSMUST00000235234.1	ENSMUSG00000025041	Nt5c2	2.63225	633	other
ENSMUST00000172239.2	ENSMUSG00000025041	Nt5c2	2.64948	439	other
ENSMUST00000237796.1	ENSMUSG00000053617	Sh3pxd2a	2.68096	1383	other
ENSMUST00000111800.3	ENSMUSG00000053617	Sh3pxd2a	3.24892	1471	other
ENSMUST00000078880.5	ENSMUSG00000063434	Sorcs3	3.5133	1575	other
ENSMUST00000078880.5	ENSMUSG00000063434	Sorcs3	3.08804	3438	other
ENSMUST00000189904.6	ENSMUSG00000099988	1700054A03Rik	2.32533	731	other
ENSMUST00000237480.1	ENSMUSG00000025025	Mxi1	2.63342	3084	other
ENSMUST00000180667.2	NA	Mirt1	3.67174	4872	other
ENSMUST00000038287.6	ENSMUSG00000034765	Dusp5	3.14118	1156	other
ENSMUST00000038287.6	ENSMUSG00000034765	Dusp5	3.77416	3860	other
ENSMUST00000164202.8	ENSMUSG00000043639	Rbm20	3.56765	4400	other
ENSMUST00000036700.6	ENSMUSG00000033717	Adra2a	3.23081	5804	other
ENSMUST00000111662.10	ENSMUSG00000024985	Tcf7l2	4.58373	11894	other
ENSMUST00000142291.7	ENSMUSG00000024985	Tcf7l2	3.13602	3364	other
ENSMUST00000038949.5	ENSMUSG00000035283	Adrb1	2.60685	363	other
ENSMUST00000038949.5	ENSMUSG00000035283	Adrb1	2.5647	355	other
ENSMUST00000118800.7	ENSMUSG00000025083	Afap1l2	2.64386	1227	other
ENSMUST00000111526.7	ENSMUSG00000025085	Ablim1	3.24034	1516	other
ENSMUST00000111529.7	ENSMUSG00000025085	Ablim1	2.73295	1103	other
ENSMUST00000099294.8	ENSMUSG00000025085	Ablim1	2.81698	3437	other
ENSMUST00000026076.13	ENSMUSG00000025089	Gfra1	3.80072	6676	other
ENSMUST00000175072.1	ENSMUSG00000092813	Mir3086	2.93723	2044	other
ENSMUST00000172821.3	ENSMUSG00000006270	Vax1	4.23733	9388	other
ENSMUST00000062216.3	ENSMUSG00000043969	Emx2	2.94126	3105	other
ENSMUST00000174573.1	ENSMUSG00000043969	Emx2	2.80239	2797	other
ENSMUST00000235893.1	ENSMUSG00000053117	E330013P04Rik	2.34097	770	other
ENSMUST00000239018.1	ENSMUSG00000026657	Frmd4a	3.79191	3844	other
ENSMUST00000175669.7	ENSMUSG00000026657	Frmd4a	3.72062	3151	other
ENSMUST00000155927.1	ENSMUSG00000039145	Camk1d	2.91037	504	other
ENSMUST00000123142.2	ENSMUSG00000002107	Celf2	2.627	459	other
ENSMUST00000183984.7	ENSMUSG00000002107	Celf2	3.11628	2972	other
ENSMUST00000102976.3	ENSMUSG00000015619	Gata3	3.43885	7022	other
ENSMUST00000147533.1	ENSMUSG00000015619	Gata3	2.39305	540	other
ENSMUST00000125091.1	ENSMUSG00000079602	Gata3un	2.76675	320	other
ENSMUST00000114862.7	ENSMUSG00000061186	Sfmbt2	3.01537	476	other
ENSMUST00000114864.8	ENSMUSG00000061186	Sfmbt2	3.16223	302	other
ENSMUST00000041105.6	ENSMUSG00000061186	Sfmbt2	3.1904	1458	other
ENSMUST00000061545.6	ENSMUSG00000049630	C1ql3	3.43668	1731	other
ENSMUST00000028062.7	ENSMUSG00000026728	Vim	2.97295	2771	other
ENSMUST00000193262.5	ENSMUSG00000057914	Cacnb2	2.66365	954	other
ENSMUST00000114718.7	ENSMUSG00000057914	Cacnb2	2.89327	1884	other
ENSMUST00000028080.11	ENSMUSG00000053702	Nebl	2.68803	3766	other
ENSMUST00000135980.1	ENSMUSG00000054057	A930004D18Rik	4.21776	4221	other
ENSMUST00000183376.1	ENSMUSG00000099050	Mir7655	2.82002	2495	other
ENSMUST00000171845.7	ENSMUSG00000051154	Commd3	2.37695	614	other
ENSMUST00000133685.7	ENSMUSG00000051154	Commd3	2.51455	511	other
ENSMUST00000028071.12	ENSMUSG00000026739	Bmi1	3.03629	1807	other
ENSMUST00000051929.12	ENSMUSG00000026739	Bmi1	3.75266	3973	other
ENSMUST00000181515.1	ENSMUSG00000097638	Carlr	4.05988	3241	other
ENSMUST00000006912.11	ENSMUSG00000026737	Pip4k2a	3.18025	5745	other
ENSMUST00000122978.1	ENSMUSG00000085388	Ptf1aos	4.17536	2836	other
ENSMUST00000062060.4	ENSMUSG00000026734	4921504E06Rik	2.63677	1151	other
ENSMUST00000052168.5	ENSMUSG00000043415	Otud1	2.71978	1942	other
ENSMUST00000114608.2	ENSMUSG00000036617	Etl4	2.69892	441	other
ENSMUST00000104999.3	ENSMUSG00000078202	Nrarp	2.99774	1251	other
ENSMUST00000043584.4	ENSMUSG00000036752	Tubb4b	4.93898	469	other
ENSMUST00000028337.6	ENSMUSG00000026961	Lrrc26	2.78922	636	other
ENSMUST00000127035.1	ENSMUSG00000026934	Lhx3	2.87271	909	other
ENSMUST00000028288.4	ENSMUSG00000026923	Notch1	3.237	4458	other
ENSMUST00000091233.6	ENSMUSG00000036040	Adamtsl2	3.58898	3144	other
ENSMUST00000129514.7	ENSMUSG00000015846	Rxra	3.55653	945	other
ENSMUST00000190049.1	ENSMUSG00000079502	Cfap77	5.04024	5271	other
ENSMUST00000189027.6	ENSMUSG00000079502	Cfap77	5.05201	11107	other
ENSMUST00000183583.7	ENSMUSG00000035513	Ntng2	6.44132	12007	other
ENSMUST00000028209.14	ENSMUSG00000026856	Dolpp1	23.1921	934	other
ENSMUST00000065134.3	ENSMUSG00000089762	Ier5l	2.56185	994	other
ENSMUST00000113470.2	ENSMUSG00000079466	Prdm12	5.02046	8283	other
ENSMUST00000057407.2	ENSMUSG00000043102	Qrfp	2.79936	2042	other
ENSMUST00000191777.5	ENSMUSG00000026791	Slc2a8	3.28553	310	other
ENSMUST00000152118.1	NA	C130021I20Rik	4.81845	23698	other
ENSMUST00000156297.1	ENSMUSG00000086484	Nron	3.36245	6043	other
ENSMUST00000134921.1	ENSMUSG00000087461	C230014O12Rik	6.19856	8835	other
ENSMUST00000175855.2	ENSMUSG00000038718	Pbx3	2.93673	3805	other
ENSMUST00000138021.3	ENSMUSG00000038718	Pbx3	2.8305	484	other
ENSMUST00000028222.12	ENSMUSG00000026864	Hspa5	3.25759	323	other
ENSMUST00000138957.1	ENSMUSG00000026883	Dab2ip	3.29738	2012	other
ENSMUST00000136821.8	ENSMUSG00000026890	Lhx6	2.40661	351	other
ENSMUST00000112961.9	ENSMUSG00000026890	Lhx6	3.45984	2681	other
ENSMUST00000143783.8	ENSMUSG00000000247	Lhx2	3.1428	7114	other
ENSMUST00000000253.5	ENSMUSG00000000247	Lhx2	3.26965	12222	other
ENSMUST00000148279.7	ENSMUSG00000036890	Gtdc1	2.64705	1237	other
ENSMUST00000201298.1	ENSMUSG00000026872	Zeb2	3.21156	1359	other
ENSMUST00000176732.7	ENSMUSG00000026872	Zeb2	4.00436	3066	other
ENSMUST00000176438.8	ENSMUSG00000026872	Zeb2	3.86306	5636	other
ENSMUST00000063886.3	ENSMUSG00000052155	Acvr2a	3.06491	1634	other
ENSMUST00000063886.3	ENSMUSG00000052155	Acvr2a	3.25318	1921	other
ENSMUST00000127245.1	ENSMUSG00000026764	Kif5c	3.56132	3562	other
ENSMUST00000053208.13	ENSMUSG00000050447	Lypd6	2.92709	1809	other
ENSMUST00000017288.8	ENSMUSG00000017144	Rnd3	4.44344	4603	other
ENSMUST00000143870.1	ENSMUSG00000085014	Gm13490	3.14071	634	other
ENSMUST00000050719.12	ENSMUSG00000036053	Fmnl2	2.85085	2955	other
ENSMUST00000112627.1	ENSMUSG00000026826	Nr4a2	2.64621	498	other
ENSMUST00000028166.8	ENSMUSG00000026826	Nr4a2	3.45132	2811	other
ENSMUST00000112629.7	ENSMUSG00000026826	Nr4a2	2.73976	922	other
ENSMUST00000112568.7	ENSMUSG00000035168	Tanc1	3.07625	4301	other
ENSMUST00000028347.12	ENSMUSG00000026970	Rbms1	2.81228	2791	other
ENSMUST00000131615.8	ENSMUSG00000075324	Fign	4.36369	4336	other
ENSMUST00000102728.3	ENSMUSG00000075324	Fign	2.36887	1505	other
ENSMUST00000132979.1	ENSMUSG00000034903	Cobll1	2.50076	647	other
ENSMUST00000124769.1	ENSMUSG00000034903	Cobll1	2.97536	314	other
ENSMUST00000150793.1	ENSMUSG00000026994	Galnt3	2.69022	1377	other
ENSMUST00000155453.7	ENSMUSG00000026994	Galnt3	4.41016	2424	other
ENSMUST00000153563.1	ENSMUSG00000026994	Galnt3	3.49328	5634	other
ENSMUST00000100043.2	ENSMUSG00000075304	Sp5	4.19276	5656	other
ENSMUST00000100041.8	ENSMUSG00000075302	Erich2	2.23003	402	other
ENSMUST00000123137.8	ENSMUSG00000075302	Erich2	2.51622	738	other
ENSMUST00000130604.7	ENSMUSG00000070880	Gad1	3.81472	10044	other
ENSMUST00000143767.1	ENSMUSG00000084946	Dlx1as	3.96297	26820	other
ENSMUST00000152009.1	ENSMUSG00000027111	Itga6	3.02546	1672	other
ENSMUST00000136807.7	ENSMUSG00000085427	6430710C18Rik	3.06392	3739	other
ENSMUST00000133615.1	ENSMUSG00000027109	Sp3	2.39297	1028	other
ENSMUST00000102689.9	ENSMUSG00000027109	Sp3	3.07411	479	other
ENSMUST00000094681.10	ENSMUSG00000075284	Wipf1	2.68956	1660	other
ENSMUST00000147235.1	ENSMUSG00000086382	Chrna1os	2.62841	4798	other
ENSMUST00000001867.12	ENSMUSG00000001815	Evx2	4.27309	17364	other
ENSMUST00000001872.4	ENSMUSG00000001819	Hoxd13	2.70818	7498	other
ENSMUST00000001878.5	ENSMUSG00000001823	Hoxd12	2.87809	3738	other
ENSMUST00000048086.8	ENSMUSG00000042499	Hoxd11	3.12046	5555	other
ENSMUST00000061745.4	ENSMUSG00000050368	Hoxd10	2.97646	4237	other
ENSMUST00000059272.9	ENSMUSG00000043342	Hoxd9	3.04374	1756	other
ENSMUST00000151380.1	ENSMUSG00000027102	Hoxd8	3.33872	10795	other
ENSMUST00000143191.1	ENSMUSG00000085015	Gm14424	2.86663	7623	other
ENSMUST00000152462.2	NA	Haglr	3.69292	1426	other
ENSMUST00000047793.5	ENSMUSG00000042448	Hoxd1	2.91388	1057	other
ENSMUST00000111829.1	ENSMUSG00000027016	Zfp385b	3.005	518	other
ENSMUST00000145972.7	ENSMUSG00000054510	4930440I19Rik	3.20517	2334	other
ENSMUST00000121433.1	ENSMUSG00000027011	Ube2e3	2.70669	1024	other
ENSMUST00000156731.7	ENSMUSG00000075256	Cerkl	5.70717	2550	other
ENSMUST00000041099.4	ENSMUSG00000034701	Neurod1	2.77895	1956	other
ENSMUST00000124938.1	ENSMUSG00000027007	Itprid2	3.44873	1427	other
ENSMUST00000102655.9	ENSMUSG00000059173	Pde1a	2.77083	1344	other
ENSMUST00000138195.1	NA	Gm13752	3.83221	4684	other
ENSMUST00000028389.3	ENSMUSG00000027004	Frzb	2.49791	2039	other
ENSMUST00000121114.7	ENSMUSG00000027075	Slc43a1	2.68308	484	other
ENSMUST00000111625.1	ENSMUSG00000027075	Slc43a1	2.79697	323	other
ENSMUST00000151799.7	ENSMUSG00000050896	Rtn4rl2	3.31367	1147	other
ENSMUST00000099696.7	ENSMUSG00000027215	Cd82	2.89202	1314	other
ENSMUST00000042078.9	ENSMUSG00000040310	Alx4	3.04319	678	other
ENSMUST00000148314.2	ENSMUSG00000087006	Gm13889	3.0972	604	other
ENSMUST00000148314.2	ENSMUSG00000087006	Gm13889	2.77512	1206	other
ENSMUST00000197461.1	ENSMUSG00000106336	Mir129b	2.66946	816	other
ENSMUST00000044031.3	ENSMUSG00000032864	Rag2	3.45696	3223	other
ENSMUST00000127888.1	ENSMUSG00000048058	Ldlrad3	2.87706	2202	other
ENSMUST00000111222.1	ENSMUSG00000048058	Ldlrad3	2.65641	831	other
ENSMUST00000099678.4	ENSMUSG00000075012	Fjx1	3.93014	972	other
ENSMUST00000144333.1	ENSMUSG00000027188	Pamr1	3.29797	2869	other
ENSMUST00000076212.3	ENSMUSG00000032724	Abtb2	2.82781	3825	other
ENSMUST00000123437.7	ENSMUSG00000032698	Lmo2	4.12435	4211	other
ENSMUST00000111124.7	ENSMUSG00000027177	Hipk3	2.96394	1705	other
ENSMUST00000028595.7	ENSMUSG00000027173	Depdc7	2.61561	1912	other
ENSMUST00000028593.10	ENSMUSG00000027171	Prrg4	2.55693	466	other
ENSMUST00000174870.1	ENSMUSG00000074987	Wt1os	3.22383	927	other
ENSMUST00000146842.7	ENSMUSG00000016458	Wt1	2.84938	782	other
ENSMUST00000006128.6	ENSMUSG00000005973	Rcn1	2.25163	664	other
ENSMUST00000194826.2	ENSMUSG00000102424	Paupar	3.46667	4123	other
ENSMUST00000123623.7	ENSMUSG00000085218	BB218582	2.91424	1196	other
ENSMUST00000111063.7	ENSMUSG00000016386	Mpped2	3.85933	5635	other
ENSMUST00000053317.11	ENSMUSG00000048482	Bdnf	3.02847	1238	other
ENSMUST00000111047.8	ENSMUSG00000048482	Bdnf	2.4108	677	other
ENSMUST00000111046.8	ENSMUSG00000048482	Bdnf	2.64817	2740	other
ENSMUST00000111050.9	ENSMUSG00000048482	Bdnf	3.01549	1062	other
ENSMUST00000111045.8	ENSMUSG00000048482	Bdnf	2.54945	458	other
ENSMUST00000111043.8	ENSMUSG00000048482	Bdnf	2.80486	950	other
ENSMUST00000111037.2	ENSMUSG00000050199	Lgr4	3.33234	1569	other
ENSMUST00000099575.3	ENSMUSG00000074934	Grem1	2.83797	3014	other
ENSMUST00000134580.1	ENSMUSG00000085582	3110099E03Rik	3.05353	1833	other
ENSMUST00000125147.1	ENSMUSG00000085582	3110099E03Rik	3.05301	3531	other
ENSMUST00000152412.1	ENSMUSG00000086308	G630016G05Rik	4.14393	15396	other
ENSMUST00000195368.1	NA	2810405F15Rik	4.09334	5690	other
ENSMUST00000039559.8	ENSMUSG00000040152	Thbs1	2.63592	733	other
ENSMUST00000146962.1	ENSMUSG00000040093	Bmf	2.8863	1198	other
ENSMUST00000110853.7	ENSMUSG00000074923	Pak6	2.51279	776	other
ENSMUST00000104937.1	ENSMUSG00000078137	Ankrd63	3.35111	4483	other
ENSMUST00000126907.1	ENSMUSG00000040061	Plcb2	2.5548	1532	other
ENSMUST00000102524.7	ENSMUSG00000040061	Plcb2	3.71163	2250	other
ENSMUST00000149978.1	ENSMUSG00000074918	Inafm2	3.30185	5036	other
ENSMUST00000151270.1	ENSMUSG00000045838	Ccdc9b	2.24647	352	other
ENSMUST00000036578.6	ENSMUSG00000040007	Bahd1	3.12046	2470	other
ENSMUST00000147929.7	ENSMUSG00000074912	Gm14207	5.29964	7948	other
ENSMUST00000147636.7	ENSMUSG00000027298	Tyro3	2.98754	1249	other
ENSMUST00000132088.1	ENSMUSG00000027200	Sema6d	3.51795	6156	other
ENSMUST00000157002.1	ENSMUSG00000035109	Shc4	2.50476	614	other
ENSMUST00000028846.6	ENSMUSG00000027368	Dusp2	3.05314	1712	other
ENSMUST00000059839.8	ENSMUSG00000050468	Astl	2.58145	2721	other
ENSMUST00000088538.5	ENSMUSG00000079056	Kcnip3	2.94773	677	other
ENSMUST00000146023.7	ENSMUSG00000027381	Bcl2l11	3.20549	6296	other
ENSMUST00000140791.1	ENSMUSG00000027339	Rassf2	2.84926	695	other
ENSMUST00000028836.6	ENSMUSG00000027358	Bmp2	2.92355	982	other
ENSMUST00000070724.11	ENSMUSG00000051177	Plcb1	2.27727	322	other
ENSMUST00000028735.7	ENSMUSG00000027276	Jag1	3.812	11286	other
ENSMUST00000075410.4	ENSMUSG00000062098	Btbd3	3.57322	1504	other
ENSMUST00000184404.7	ENSMUSG00000074766	Ism1	2.42487	458	other
ENSMUST00000172544.7	ENSMUSG00000051379	Flrt3	3.50133	5367	other
ENSMUST00000138582.1	ENSMUSG00000037279	Ovol2	2.46364	1157	other
ENSMUST00000137406.1	ENSMUSG00000027430	Dtd1	2.70514	513	other
ENSMUST00000145602.1	ENSMUSG00000027430	Dtd1	2.93952	656	other
ENSMUST00000144661.1	ENSMUSG00000001768	BC039771	2.6393	314	other
ENSMUST00000150771.7	ENSMUSG00000037143	Cfap61	4.74822	7401	other
ENSMUST00000146891.1	ENSMUSG00000037143	Cfap61	3.48687	1942	other
ENSMUST00000147212.1	ENSMUSG00000085796	4933406D12Rik	3.60127	3027	other
ENSMUST00000136998.2	ENSMUSG00000086509	Nkx2-2os	5.25414	13909	other
ENSMUST00000109964.7	ENSMUSG00000037025	Foxa2	3.29654	3123	other
ENSMUST00000064061.3	ENSMUSG00000060257	Scrt2	3.12363	3665	other
ENSMUST00000137751.1	ENSMUSG00000032802	Srxn1	2.90358	604	other
ENSMUST00000089112.5	ENSMUSG00000068079	Tcf15	3.0009	1149	other
ENSMUST00000038368.8	ENSMUSG00000042745	Id1	2.66436	894	other
ENSMUST00000109824.1	ENSMUSG00000042745	Id1	2.66473	3171	other
ENSMUST00000109784.1	ENSMUSG00000061411	Nol4l	2.71765	1249	other
ENSMUST00000129385.7	ENSMUSG00000061411	Nol4l	4.80364	5502	other
ENSMUST00000035346.13	ENSMUSG00000061411	Nol4l	4.22481	4562	other
ENSMUST00000000896.10	ENSMUSG00000000876	Pxmp4	5.26675	566	other
ENSMUST00000109567.9	ENSMUSG00000061689	Dlgap4	2.91224	1585	other
ENSMUST00000081335.12	ENSMUSG00000062175	Tgif2	3.88349	2663	other
ENSMUST00000069098.6	ENSMUSG00000055485	Soga1	3.11458	1243	other
ENSMUST00000155319.1	ENSMUSG00000086496	Gm14204	2.66849	593	other
ENSMUST00000145773.1	ENSMUSG00000086496	Gm14204	2.69806	687	other
ENSMUST00000140319.1	ENSMUSG00000086653	9130015L21Rik	2.5351	335	other
ENSMUST00000099126.4	ENSMUSG00000074622	Mafb	4.16341	7027	other
ENSMUST00000109428.8	ENSMUSG00000074607	Tox2	4.361	5747	other
ENSMUST00000109358.7	ENSMUSG00000016995	Matn4	2.50852	1083	other
ENSMUST00000017153.3	ENSMUSG00000017009	Sdc4	3.19559	3798	other
ENSMUST00000137626.1	ENSMUSG00000017737	Mmp9	3.50084	809	other
ENSMUST00000099092.7	ENSMUSG00000017740	Slc12a5	3.28615	1805	other
ENSMUST00000125550.1	ENSMUSG00000017664	Slc35c2	4.39727	8684	other
ENSMUST00000088132.12	ENSMUSG00000017897	Eya2	2.8384	4034	other
ENSMUST00000063433.7	ENSMUSG00000017897	Eya2	3.23358	2165	other
ENSMUST00000109249.8	ENSMUSG00000006800	Sulf2	4.61303	10405	other
ENSMUST00000152987.1	ENSMUSG00000084840	Gm11468	3.29622	3846	other
ENSMUST00000127920.1	NA	5031425F14Rik	3.08287	3457	other
ENSMUST00000207917.1	ENSMUSG00000050556	Kcnb1	2.50726	474	other
ENSMUST00000109191.1	ENSMUSG00000074575	Kcng1	3.38529	2456	other
ENSMUST00000029057.12	ENSMUSG00000027544	Nfatc2	2.47026	535	other
ENSMUST00000099067.9	ENSMUSG00000027544	Nfatc2	4.51151	5658	other
ENSMUST00000137536.1	ENSMUSG00000027547	Sall4	2.7076	446	other
ENSMUST00000075044.9	ENSMUSG00000027547	Sall4	3.06593	2418	other
ENSMUST00000124599.1	ENSMUSG00000027551	Zfp64	3.84257	1719	other
ENSMUST00000109159.2	ENSMUSG00000047907	Tshz2	2.55792	498	other
ENSMUST00000109157.1	ENSMUSG00000047907	Tshz2	2.69675	410	other
ENSMUST00000109157.1	ENSMUSG00000047907	Tshz2	2.91325	1064	other
ENSMUST00000194482.1	ENSMUSG00000103935	AY702102	2.61586	843	other
ENSMUST00000029075.4	ENSMUSG00000027560	Dok5	2.99605	2207	other
ENSMUST00000030391.8	ENSMUSG00000028640	Tfap2c	5.06297	7574	other
ENSMUST00000009143.7	ENSMUSG00000008999	Bmp7	4.8751	9843	other
ENSMUST00000036248.12	ENSMUSG00000038400	Pmepa1	5.22498	10456	other
ENSMUST00000109095.7	ENSMUSG00000027523	Gnas	2.53259	1342	other
ENSMUST00000087877.10	ENSMUSG00000027523	Gnas	2.72142	969	other
ENSMUST00000058678.4	ENSMUSG00000049999	Ppp1r3d	2.83467	2408	other
ENSMUST00000129003.1	ENSMUSG00000070476	Fam217b	2.5141	679	other
ENSMUST00000000314.12	ENSMUSG00000000305	Cdh4	3.52367	8374	other
ENSMUST00000153188.1	ENSMUSG00000085704	4921531C22Rik	2.73351	723	other
ENSMUST00000056480.9	ENSMUSG00000039059	Hrh3	2.62796	957	other
ENSMUST00000083520.2	ENSMUSG00000065454	Mir124a-3	2.80708	1787	other
ENSMUST00000183124.1	ENSMUSG00000065454	Mir124a-3	3.03155	495	other
ENSMUST00000175866.7	ENSMUSG00000025255	Zfhx4	3.33065	2925	other
ENSMUST00000176175.1	ENSMUSG00000025255	Zfhx4	3.25244	6091	other
ENSMUST00000194905.1	ENSMUSG00000027500	Stmn2	3.44581	3555	other
ENSMUST00000042412.4	ENSMUSG00000040289	Hey1	3.15006	6559	other
ENSMUST00000155203.1	ENSMUSG00000069114	Zbtb10	2.44689	689	other
ENSMUST00000155203.1	ENSMUSG00000069114	Zbtb10	2.73723	2111	other
ENSMUST00000180874.7	ENSMUSG00000097365	C030034L19Rik	2.6532	3192	other
ENSMUST00000041124.12	ENSMUSG00000040209	Zfp704	3.61931	5993	other
ENSMUST00000041124.12	ENSMUSG00000040209	Zfp704	2.80442	1480	other
ENSMUST00000161949.7	ENSMUSG00000027508	Pag1	3.84205	5023	other
ENSMUST00000091309.11	ENSMUSG00000003617	Cp	2.92439	681	other
ENSMUST00000193734.5	ENSMUSG00000027630	Tbl1xr1	2.64135	1172	other
ENSMUST00000195008.5	ENSMUSG00000039286	Fndc3b	3.15974	1219	other
ENSMUST00000161214.7	ENSMUSG00000027692	Tnik	2.75775	1719	other
ENSMUST00000172694.7	ENSMUSG00000027684	Mecom	2.89997	3439	other
ENSMUST00000173495.7	ENSMUSG00000027684	Mecom	4.19228	14536	other
ENSMUST00000118470.7	ENSMUSG00000027660	Skil	3.50622	3764	other
ENSMUST00000029214.13	ENSMUSG00000027671	Actl6a	7.11907	719	other
ENSMUST00000196058.4	ENSMUSG00000105265	Sox2ot	2.67867	1483	other
ENSMUST00000122581.2	ENSMUSG00000104797	Mir1897	4.70415	31266	other
ENSMUST00000108109.7	ENSMUSG00000037211	Spry1	2.8111	452	other
ENSMUST00000108107.1	ENSMUSG00000037211	Spry1	2.77193	399	other
ENSMUST00000079755.4	ENSMUSG00000058174	Gm5148	3.03456	1940	other
ENSMUST00000196893.1	ENSMUSG00000106461	Gm20755	2.45306	342	other
ENSMUST00000061260.7	ENSMUSG00000046743	Fat4	2.82005	1425	other
ENSMUST00000168086.6	ENSMUSG00000025764	Jade1	3.67986	3305	other
ENSMUST00000193252.1	ENSMUSG00000049100	Pcdh10	4.12469	3376	other
ENSMUST00000195655.1	ENSMUSG00000049100	Pcdh10	2.69445	2680	other
ENSMUST00000195655.1	ENSMUSG00000049100	Pcdh10	2.55703	849	other
ENSMUST00000194209.1	ENSMUSG00000037174	Elf2	2.57189	754	other
ENSMUST00000037141.8	ENSMUSG00000037111	Setd7	2.68963	1984	other
ENSMUST00000121440.3	ENSMUSG00000061143	Maml3	2.83548	2091	other
ENSMUST00000121440.3	ENSMUSG00000061143	Maml3	2.43985	863	other
ENSMUST00000059562.13	ENSMUSG00000048332	Lhfpl6	3.65733	4007	other
ENSMUST00000198821.1	ENSMUSG00000027797	Dclk1	3.19967	13350	other
ENSMUST00000075422.5	ENSMUSG00000056947	Mab21l1	3.92486	7694	other
ENSMUST00000199535.4	ENSMUSG00000027799	Nbea	2.68551	2852	other
ENSMUST00000040846.14	ENSMUSG00000056476	Med12l	2.89903	1991	other
ENSMUST00000049064.3	ENSMUSG00000036894	Rap2b	4.50977	1674	other
ENSMUST00000161052.2	ENSMUSG00000036834	Plch1	2.709	2245	other
ENSMUST00000177143.7	ENSMUSG00000036834	Plch1	3.10412	418	other
ENSMUST00000184377.2	ENSMUSG00000074580	4931440P22Rik	2.66483	890	other
ENSMUST00000185035.1	ENSMUSG00000098944	Mir8120	3.1719	2602	other
ENSMUST00000162098.8	ENSMUSG00000027833	Shox2	3.89114	10911	other
ENSMUST00000182006.3	ENSMUSG00000102422	Iqschfp	3.39909	3306	other
ENSMUST00000192555.5	ENSMUSG00000027777	Schip1	4.7055	4964	other
ENSMUST00000143721.1	ENSMUSG00000028019	Pdgfc	2.74984	339	other
ENSMUST00000191829.1	ENSMUSG00000102692	Dchs2	2.70999	577	other
ENSMUST00000185938.1	ENSMUSG00000101334	1700028M03Rik	2.48854	842	other
ENSMUST00000029625.7	ENSMUSG00000027996	Sfrp2	4.15321	25259	other
ENSMUST00000107682.1	ENSMUSG00000056498	Tmem154	3.87892	4603	other
ENSMUST00000195398.1	ENSMUSG00000028080	Lrba	2.56036	538	other
ENSMUST00000195524.1	ENSMUSG00000028080	Lrba	2.54298	332	other
ENSMUST00000191695.1	ENSMUSG00000057777	Mab21l2	2.41973	311	other
ENSMUST00000005019.5	ENSMUSG00000004885	Crabp2	3.1011	1377	other
ENSMUST00000005019.5	ENSMUSG00000004885	Crabp2	2.45833	801	other
ENSMUST00000176307.7	ENSMUSG00000028059	Arhgef2	2.60979	751	other
ENSMUST00000029566.8	ENSMUSG00000027954	Efna1	2.66103	2445	other
ENSMUST00000029674.7	ENSMUSG00000028040	Efna4	3.21531	587	other
ENSMUST00000029674.7	ENSMUSG00000028040	Efna4	2.43685	1481	other
ENSMUST00000139094.1	ENSMUSG00000028042	Zbtb7b	2.5016	1226	other
ENSMUST00000000811.7	ENSMUSG00000000794	Kcnn3	2.69873	613	other
ENSMUST00000029541.11	ENSMUSG00000027932	Slc27a3	3.53733	816	other
ENSMUST00000015994.3	ENSMUSG00000015850	Adamtsl4	2.99379	1512	other
ENSMUST00000117782.7	ENSMUSG00000015850	Adamtsl4	2.82479	668	other
ENSMUST00000074976.7	ENSMUSG00000064220	H2ac18	2.54737	570	other
ENSMUST00000177113.1	ENSMUSG00000105827	H2bc18	2.34681	832	other
ENSMUST00000093126.10	ENSMUSG00000046317	BC107364	2.85753	1886	other
ENSMUST00000098839.2	ENSMUSG00000074398	Gm15441	2.99897	972	other
ENSMUST00000175751.7	ENSMUSG00000038170	Pde4dip	2.20462	1427	other
ENSMUST00000198324.1	ENSMUSG00000027878	Notch2	3.47899	4733	other
ENSMUST00000029462.9	ENSMUSG00000027868	Tbx15	2.52298	640	other
ENSMUST00000128107.7	ENSMUSG00000044468	Tent5c	2.68551	2808	other
ENSMUST00000102694.3	ENSMUSG00000027864	Ptgfrn	4.47656	7217	other
ENSMUST00000198995.4	ENSMUSG00000042035	Igsf3	4.17425	6790	other
ENSMUST00000159586.1	ENSMUSG00000027860	Vangl1	2.89697	1917	other
ENSMUST00000029453.12	ENSMUSG00000027860	Vangl1	4.2878	4210	other
ENSMUST00000035952.4	ENSMUSG00000027859	Ngf	2.64516	5051	other
ENSMUST00000198644.1	ENSMUSG00000027859	Ngf	3.66721	1924	other
ENSMUST00000143893.1	ENSMUSG00000074346	Kcnd3os	3.49491	943	other
ENSMUST00000098761.9	ENSMUSG00000040896	Kcnd3	2.63304	1854	other
ENSMUST00000009617.9	ENSMUSG00000027895	Kcnc4	3.25906	4739	other
ENSMUST00000014747.2	ENSMUSG00000014603	Alx3	2.78679	3432	other
ENSMUST00000233202.1	ENSMUSG00000014603	Alx3	2.6289	1243	other
ENSMUST00000156177.8	ENSMUSG00000059857	Ntng1	2.65374	2796	other
ENSMUST00000133268.8	ENSMUSG00000059857	Ntng1	2.40227	524	other
ENSMUST00000196309.1	ENSMUSG00000027962	Vcam1	2.75813	1289	other
ENSMUST00000090473.6	ENSMUSG00000068696	Gpr88	2.91316	1870	other
ENSMUST00000040097.13	ENSMUSG00000033377	Palmd	3.26315	1360	other
ENSMUST00000128909.7	ENSMUSG00000028132	Tlcd4	2.4939	610	other
ENSMUST00000029777.13	ENSMUSG00000028132	Tlcd4	3.23085	525	other
ENSMUST00000029773.12	ENSMUSG00000053931	Cnn3	2.43641	1511	other
ENSMUST00000198649.4	ENSMUSG00000053931	Cnn3	3.12916	1788	other
ENSMUST00000132199.7	ENSMUSG00000028125	Abca4	2.56042	787	other
ENSMUST00000200544.1	ENSMUSG00000028121	Bcar3	2.79099	3652	other
ENSMUST00000162409.7	ENSMUSG00000039735	Fnbp1l	2.69601	2061	other
ENSMUST00000029603.9	ENSMUSG00000027978	Prss12	3.01949	1126	other
ENSMUST00000106401.7	ENSMUSG00000053819	Camk2d	2.77889	771	other
ENSMUST00000029587.8	ENSMUSG00000027967	Neurog2	4.57021	10538	other
ENSMUST00000200419.1	ENSMUSG00000105837	Gm35986	2.43913	857	other
ENSMUST00000197235.4	ENSMUSG00000041220	Elovl6	2.1885	340	other
ENSMUST00000029624.14	ENSMUSG00000027994	Mcub	2.54514	1122	other
ENSMUST00000197950.1	ENSMUSG00000058897	Col25a1	3.31606	5505	other
ENSMUST00000143830.2	ENSMUSG00000058897	Col25a1	3.12495	1265	other
ENSMUST00000200431.1	ENSMUSG00000050931	Sgms2	2.67581	1214	other
ENSMUST00000117456.7	ENSMUSG00000040998	Npnt	2.63832	1149	other
ENSMUST00000122615.1	ENSMUSG00000084564	Mir1895	3.34521	5896	other
ENSMUST00000081978.9	ENSMUSG00000053897	Slc39a8	2.81867	475	other
ENSMUST00000056758.8	ENSMUSG00000028161	Ppp3ca	3.04249	2573	other
ENSMUST00000127772.1	ENSMUSG00000028152	Tspan5	3.28268	2963	other
ENSMUST00000098568.7	ENSMUSG00000052430	Bmpr1b	2.79199	438	other
ENSMUST00000106230.1	ENSMUSG00000052430	Bmpr1b	2.58546	482	other
ENSMUST00000197226.4	ENSMUSG00000105923	A830019L24Rik	2.89785	1048	other
ENSMUST00000197170.1	ENSMUSG00000105279	Gm6260	2.88213	2590	other
ENSMUST00000121796.7	ENSMUSG00000028266	Lmo4	5.81484	11164	other
ENSMUST00000029846.4	ENSMUSG00000028195	Ccn1	2.96883	3004	other
ENSMUST00000029845.14	ENSMUSG00000028194	Ddah1	3.27491	2612	other
ENSMUST00000200546.1	ENSMUSG00000036863	Syde2	2.79625	401	other
ENSMUST00000162572.7	ENSMUSG00000043020	Dnai3	2.78255	1349	other
ENSMUST00000196526.4	ENSMUSG00000028184	Adgrl2	3.43874	9728	other
ENSMUST00000133672.1	ENSMUSG00000039131	Gipc2	2.10639	315	other
ENSMUST00000044278.5	ENSMUSG00000039037	St6galnac5	3.25709	3001	other
ENSMUST00000177846.7	ENSMUSG00000096225	Lhx8	3.12345	4957	other
ENSMUST00000098496.8	ENSMUSG00000078161	Erich3	2.52329	391	other
ENSMUST00000148224.1	ENSMUSG00000085084	4930570G19Rik	3.57895	1752	other
ENSMUST00000196791.1	ENSMUSG00000105834	4930592C13Rik	4.9944	626	other
ENSMUST00000133567.1	ENSMUSG00000045573	Penk	2.90364	1499	other
ENSMUST00000126564.7	ENSMUSG00000049119	Fam110b	2.48427	554	other
ENSMUST00000125974.1	ENSMUSG00000041272	Tox	2.57195	1165	other
ENSMUST00000039987.3	ENSMUSG00000041272	Tox	3.47056	4878	other
ENSMUST00000170457.1	ENSMUSG00000041235	Chd7	2.3393	595	other
ENSMUST00000051558.9	ENSMUSG00000041235	Chd7	2.53769	387	other
ENSMUST00000057613.2	ENSMUSG00000051279	Gdf6	2.79846	1584	other
ENSMUST00000006761.9	ENSMUSG00000006586	Runx1t1	3.83653	9663	other
ENSMUST00000098256.3	ENSMUSG00000006586	Runx1t1	4.18274	14564	other
ENSMUST00000042221.13	ENSMUSG00000040569	Slc26a7	2.86922	1636	other
ENSMUST00000133416.1	ENSMUSG00000028226	Mmp16	2.56634	1028	other
ENSMUST00000144160.7	ENSMUSG00000040478	Prdm13	3.13494	4377	other
ENSMUST00000203909.1	ENSMUSG00000107859	Gm30731	3.08904	11928	other
ENSMUST00000136827.1	ENSMUSG00000028289	Epha7	2.7592	543	other
ENSMUST00000108180.8	ENSMUSG00000040270	Bach2	4.30967	5767	other
ENSMUST00000084750.7	ENSMUSG00000040183	Ankrd6	3.03472	2604	other
ENSMUST00000098190.9	ENSMUSG00000028278	Rragd	3.45063	1455	other
ENSMUST00000084747.5	ENSMUSG00000028278	Rragd	2.91614	1174	other
ENSMUST00000098181.8	ENSMUSG00000054659	Pm20d2	3.49885	4656	other
ENSMUST00000137589.1	ENSMUSG00000040128	Pnrc1	3.08872	984	other
ENSMUST00000133462.1	ENSMUSG00000044288	Cnr1	3.13415	3979	other
ENSMUST00000047950.5	ENSMUSG00000039967	Zfp292	2.73808	625	other
ENSMUST00000102975.9	ENSMUSG00000073910	Mob3b	3.39518	1930	other
ENSMUST00000155725.1	ENSMUSG00000073910	Mob3b	2.81473	1181	other
ENSMUST00000102961.9	ENSMUSG00000028444	Cntfr	3.47056	1477	other
ENSMUST00000102962.9	ENSMUSG00000028444	Cntfr	2.90878	964	other
ENSMUST00000151238.7	ENSMUSG00000028470	Hint2	3.29819	755	other
ENSMUST00000146335.7	ENSMUSG00000014030	Pax5	3.02274	2571	other
ENSMUST00000014174.13	ENSMUSG00000014030	Pax5	3.35621	4343	other
ENSMUST00000130107.7	ENSMUSG00000044813	Shb	3.57822	6711	other
ENSMUST00000061986.11	ENSMUSG00000044813	Shb	4.10537	6164	other
ENSMUST00000147231.1	ENSMUSG00000085876	Gm12409	5.65472	11495	other
ENSMUST00000145102.1	ENSMUSG00000035551	Igfbpl1	2.65971	1436	other
ENSMUST00000030025.9	ENSMUSG00000028341	Nr4a3	3.63226	7147	other
ENSMUST00000133895.7	ENSMUSG00000060206	Zfp462	3.29787	3046	other
ENSMUST00000107619.2	ENSMUSG00000003032	Klf4	3.03056	2443	other
ENSMUST00000107619.2	ENSMUSG00000003032	Klf4	3.31642	1692	other
ENSMUST00000136337.7	ENSMUSG00000028434	Epb41l4b	4.11932	5199	other
ENSMUST00000153926.7	ENSMUSG00000038764	Ptpn3	3.51131	1609	other
ENSMUST00000150445.1	ENSMUSG00000038764	Ptpn3	2.58288	405	other
ENSMUST00000102905.7	NA	NA	2.69751	723	other
ENSMUST00000126465.7	NA	NA	2.3537	733	other
ENSMUST00000098031.9	ENSMUSG00000059810	Rgs3	3.76822	3173	other
ENSMUST00000125504.7	ENSMUSG00000045672	Col27a1	2.91747	1594	other
ENSMUST00000148751.1	ENSMUSG00000045672	Col27a1	4.0267	7619	other
ENSMUST00000184067.7	ENSMUSG00000045672	Col27a1	4.17095	8267	other
ENSMUST00000062246.6	ENSMUSG00000050395	Tnfsf15	3.1112	1176	other
ENSMUST00000107377.9	ENSMUSG00000028364	Tnc	3.78993	3235	other
ENSMUST00000074216.13	ENSMUSG00000008305	Tle1	5.46371	12930	other
ENSMUST00000107289.8	ENSMUSG00000028399	Ptprd	2.55844	939	other
ENSMUST00000143755.1	ENSMUSG00000087110	Gm11264	3.05281	1795	other
ENSMUST00000152588.1	ENSMUSG00000008575	Nfib	2.86028	2780	other
ENSMUST00000139835.1	ENSMUSG00000087413	Gm11266	4.00425	6447	other
ENSMUST00000155821.1	ENSMUSG00000008575	Nfib	2.34403	1298	other
ENSMUST00000177256.7	ENSMUSG00000028487	Bnc2	2.77758	4943	other
ENSMUST00000102820.8	ENSMUSG00000028487	Bnc2	4.65033	8614	other
ENSMUST00000213098.1	ENSMUSG00000066113	Adamtsl1	2.80498	3003	other
ENSMUST00000078090.11	ENSMUSG00000028496	Mllt3	3.78577	7190	other
ENSMUST00000179158.1	ENSMUSG00000095101	Gm13285	2.24221	411	other
ENSMUST00000094977.1	ENSMUSG00000070908	Gm13288	2.75025	764	other
ENSMUST00000107094.1	ENSMUSG00000052684	Jun	3.14237	4980	other
ENSMUST00000152023.7	ENSMUSG00000028565	Nfia	2.86347	580	other
ENSMUST00000075448.12	ENSMUSG00000028565	Nfia	2.95964	4096	other
ENSMUST00000030289.8	ENSMUSG00000028560	Usp1	10.4175	1010	other
ENSMUST00000087285.4	ENSMUSG00000067261	Foxd3	6.0745	12552	other
ENSMUST00000039630.5	ENSMUSG00000035305	Ror1	3.75197	2869	other
ENSMUST00000030257.14	ENSMUSG00000028532	Cachd1	2.44919	1396	other
ENSMUST00000123107.7	ENSMUSG00000087361	0610043K17Rik	3.04676	1827	other
ENSMUST00000097950.8	ENSMUSG00000028525	Pde4b	2.62296	587	other
ENSMUST00000030243.7	ENSMUSG00000028518	Prkaa2	3.45881	2913	other
ENSMUST00000064139.7	ENSMUSG00000028517	Plpp3	3.60004	2649	other
ENSMUST00000150915.7	ENSMUSG00000061887	Ssbp3	3.25517	2178	other
ENSMUST00000130573.1	ENSMUSG00000034762	Glis1	4.07308	11815	other
ENSMUST00000147597.7	ENSMUSG00000028600	Podn	2.78378	454	other
ENSMUST00000097925.8	ENSMUSG00000034610	Tut4	2.87146	692	other
ENSMUST00000061187.3	ENSMUSG00000047143	Dmrta2	3.67253	4388	other
ENSMUST00000094894.3	ENSMUSG00000070867	Trabd2b	3.59893	7329	other
ENSMUST00000137570.1	ENSMUSG00000055198	Gm12830	3.52559	4128	other
ENSMUST00000123272.1	ENSMUSG00000085399	Foxd2os	3.81199	12795	other
ENSMUST00000050940.3	ENSMUSG00000044518	Foxe3	2.65885	902	other
ENSMUST00000136946.7	ENSMUSG00000028717	Tal1	2.78846	2958	other
ENSMUST00000124071.8	ENSMUSG00000028707	Dmbx1	4.65951	10810	other
ENSMUST00000125761.7	ENSMUSG00000034171	Faah	2.84484	1207	other
ENSMUST00000147292.7	ENSMUSG00000028698	Pik3r3	2.62565	334	other
ENSMUST00000223371.1	ENSMUSG00000028677	Rnf220	3.35229	14705	other
ENSMUST00000030439.14	ENSMUSG00000028677	Rnf220	6.00737	14340	other
ENSMUST00000106406.8	ENSMUSG00000033326	Kdm4a	5.22355	830	other
ENSMUST00000102656.3	ENSMUSG00000052135	Foxo6	3.35665	2649	other
ENSMUST00000147030.1	ENSMUSG00000028649	Macf1	2.70763	552	other
ENSMUST00000133499.1	NA	4933407E24Rik	3.71957	7843	other
ENSMUST00000053491.8	ENSMUSG00000090125	Pou3f1	3.24577	4064	other
ENSMUST00000106199.9	ENSMUSG00000032643	Fhl3	3.08543	1705	other
ENSMUST00000030687.7	ENSMUSG00000028871	Rspo1	3.24511	1676	other
ENSMUST00000030687.7	ENSMUSG00000028871	Rspo1	3.1121	2627	other
ENSMUST00000128435.1	ENSMUSG00000056174	Col8a2	3.40771	1936	other
ENSMUST00000046532.3	ENSMUSG00000042367	Gjb3	2.88562	1572	other
ENSMUST00000129619.7	ENSMUSG00000028804	Csmd2	3.07598	604	other
ENSMUST00000184063.2	ENSMUSG00000028804	Csmd2	2.58078	1039	other
ENSMUST00000164649.7	ENSMUSG00000028785	Hpca	3.06794	435	other
ENSMUST00000052602.5	ENSMUSG00000050390	C77080	2.86801	713	other
ENSMUST00000030578.13	ENSMUSG00000028788	Ptp4a2	3.07611	2507	other
ENSMUST00000133662.1	ENSMUSG00000028788	Ptp4a2	2.79033	1159	other
ENSMUST00000147634.7	ENSMUSG00000085389	1700003M07Rik	3.53112	1382	other
ENSMUST00000139884.1	ENSMUSG00000085389	1700003M07Rik	2.65612	1125	other
ENSMUST00000120204.7	ENSMUSG00000028782	Adgrb2	5.1503	3593	other
ENSMUST00000121049.7	ENSMUSG00000028782	Adgrb2	3.41712	3399	other
ENSMUST00000151541.7	ENSMUSG00000040690	Col16a1	5.59269	6300	other
ENSMUST00000118199.7	ENSMUSG00000028779	Pef1	5.13697	4379	other
ENSMUST00000180884.7	ENSMUSG00000078532	Nkain1	2.96596	1642	other
ENSMUST00000070478.3	ENSMUSG00000025743	Sdc3	2.78868	2152	other
ENSMUST00000030741.8	ENSMUSG00000028909	Ptpru	2.63511	2075	other
ENSMUST00000132111.1	ENSMUSG00000085667	Gm12992	3.60392	5177	other
ENSMUST00000124738.1	ENSMUSG00000085667	Gm12992	3.30511	8082	other
ENSMUST00000153046.7	ENSMUSG00000028884	Rpa2	3.80864	469	other
ENSMUST00000154482.7	ENSMUSG00000037692	Ahdc1	3.20363	3256	other
ENSMUST00000105914.1	ENSMUSG00000037692	Ahdc1	2.8853	2088	other
ENSMUST00000123169.1	ENSMUSG00000056596	Trnp1	2.95941	634	other
ENSMUST00000062118.10	ENSMUSG00000043257	Pigv	2.95859	4258	other
ENSMUST00000105897.9	ENSMUSG00000007880	Arid1a	3.14455	2160	other
ENSMUST00000060050.5	ENSMUSG00000050105	Fam110d	3.36824	4229	other
ENSMUST00000137707.7	ENSMUSG00000028826	Maco1	2.70688	1340	other
ENSMUST00000119564.1	ENSMUSG00000070691	Runx3	2.46137	1140	other
ENSMUST00000140642.1	ENSMUSG00000070691	Runx3	3.18608	5253	other
ENSMUST00000105855.1	ENSMUSG00000037188	Grhl3	4.58505	9343	other
ENSMUST00000030436.11	ENSMUSG00000028675	Pnrc2	4.15015	940	other
ENSMUST00000008016.2	ENSMUSG00000007872	Id3	2.65594	5578	other
ENSMUST00000149750.1	ENSMUSG00000018983	E2f2	3.02384	1188	other
ENSMUST00000143942.1	ENSMUSG00000001604	Tcea3	2.62132	833	other
ENSMUST00000129230.2	ENSMUSG00000001089	Luzp1	3.03225	1112	other
ENSMUST00000105845.8	ENSMUSG00000028664	Ephb2	3.96716	5979	other
ENSMUST00000030420.8	ENSMUSG00000028661	Epha8	4.00716	15241	other
ENSMUST00000045747.4	ENSMUSG00000036856	Wnt4	2.67174	328	other
ENSMUST00000045747.4	ENSMUSG00000036856	Wnt4	3.40369	3077	other
ENSMUST00000156683.7	ENSMUSG00000041351	Rap1gap	2.62365	405	other
ENSMUST00000047243.11	ENSMUSG00000041351	Rap1gap	3.09392	1676	other
ENSMUST00000133473.1	ENSMUSG00000028766	Alpl	2.94546	1175	other
ENSMUST00000138463.1	ENSMUSG00000028766	Alpl	3.28454	698	other
ENSMUST00000030551.10	ENSMUSG00000028766	Alpl	2.51501	462	other
ENSMUST00000105824.7	ENSMUSG00000045349	Sh2d5	2.35298	570	other
ENSMUST00000050918.3	ENSMUSG00000046447	Camk2n1	3.55016	5884	other
ENSMUST00000105808.7	ENSMUSG00000028750	Pla2g2c	3.08567	1722	other
ENSMUST00000039818.9	ENSMUSG00000028737	Aldh4a1	2.41982	524	other
ENSMUST00000138672.1	ENSMUSG00000085928	4933427I22Rik	3.4711	1157	other
ENSMUST00000071169.8	ENSMUSG00000040945	Rcc2	2.6571	3472	other
ENSMUST00000184162.1	ENSMUSG00000028919	Arhgef19	2.87224	1525	other
ENSMUST00000006614.2	ENSMUSG00000006445	Epha2	2.8879	2475	other
ENSMUST00000152081.1	ENSMUSG00000040761	Spen	2.87896	1100	other
ENSMUST00000153023.1	ENSMUSG00000073728	Tmem51os1	2.81428	1439	other
ENSMUST00000052458.2	ENSMUSG00000028584	Lrrc38	2.80183	1399	other
ENSMUST00000105744.7	ENSMUSG00000066026	Dhrs3	3.8933	4379	other
ENSMUST00000084129.8	ENSMUSG00000029003	Mad2l2	2.61846	803	other
ENSMUST00000047720.8	ENSMUSG00000041544	Disp3	3.62448	3512	other
ENSMUST00000094464.9	ENSMUSG00000028977	Casz1	4.51786	12624	other
ENSMUST00000147270.1	ENSMUSG00000028977	Casz1	3.9555	4971	other
ENSMUST00000139806.1	ENSMUSG00000028977	Casz1	5.11526	16041	other
ENSMUST00000131948.1	ENSMUSG00000014592	Camta1	3.46055	3370	other
ENSMUST00000105670.7	ENSMUSG00000014592	Camta1	3.09302	439	other
ENSMUST00000105668.7	ENSMUSG00000014592	Camta1	2.54608	351	other
ENSMUST00000105668.7	ENSMUSG00000014592	Camta1	2.61926	668	other
ENSMUST00000097774.8	ENSMUSG00000014592	Camta1	9.63696	1060	other
ENSMUST00000097773.3	ENSMUSG00000073700	Klhl21	2.37085	1533	other
ENSMUST00000049305.13	ENSMUSG00000028943	Espn	4.43786	5014	other
ENSMUST00000105659.8	ENSMUSG00000028943	Espn	2.79391	1412	other
ENSMUST00000030782.1	ENSMUSG00000028940	Hes2	2.65687	1886	other
ENSMUST00000075363.9	ENSMUSG00000028937	Acot7	2.91483	1084	other
ENSMUST00000105650.7	ENSMUSG00000042804	Gpr153	4.66807	9819	other
ENSMUST00000144035.1	ENSMUSG00000042804	Gpr153	5.48035	13949	other
ENSMUST00000127565.1	ENSMUSG00000058498	Rnf207	2.61488	1166	other
ENSMUST00000135837.7	ENSMUSG00000058498	Rnf207	2.6962	623	other
ENSMUST00000076183.11	ENSMUSG00000058498	Rnf207	3.03909	829	other
ENSMUST00000005175.4	ENSMUSG00000005045	Chd5	2.82785	1856	other
ENSMUST00000238715.1	ENSMUSG00000028931	Kcnab2	3.84416	3180	other
ENSMUST00000105646.2	ENSMUSG00000039546	Ajap1	4.027	9035	other
ENSMUST00000030897.14	ENSMUSG00000057751	Megf6	2.69612	2670	other
ENSMUST00000145217.7	ENSMUSG00000039410	Prdm16	3.49105	3893	other
ENSMUST00000030902.12	ENSMUSG00000039410	Prdm16	4.10006	12918	other
ENSMUST00000030931.10	ENSMUSG00000029056	Pank4	2.72087	1353	other
ENSMUST00000199156.1	ENSMUSG00000040274	Cdk6	2.54201	931	other
ENSMUST00000199156.1	ENSMUSG00000040274	Cdk6	2.55106	367	other
[truncated: 1,065 more rows]

## Sheet: Fig.2e
Plot of distal fusion ChIP-seq peak width and distance from looped TSS against enrichment
looped promoter transcript ID	looped promoter gene symbol	distal fusion peak ChIP enrichment	distal fusion peak distance to looped TSS	distal fusion peak width	peak width category
ENSMUST00000177421.3	Gm20554	6.50857	5.52275	18933	>10kb
ENSMUST00000080795.8	Sox1ot	4.29942	4.82927	13810	>10k
ENSMUST00000223085.1	B020018J22Rik	4.81405	5.4886	12597	>10k
ENSMUST00000080795.8	Sox1ot	4.19634	5.34504	12403	>10k
ENSMUST00000034973.9	Smad3	3.75871	5.86496	8148	5-10kb
ENSMUST00000202500.1	4930413E15Rik	3.93349	6.19161	7309	5-10k
ENSMUST00000197492.1	Gm38509	4.01562	5.20924	6918	5-10k
ENSMUST00000099278.8	Kiz	4.10935	5.78824	6803	5-10k
ENSMUST00000077337.8	Irx1	4.44255	5.72343	6728	5-10k
ENSMUST00000021922.9	Msx2	4.90667	3.96722	6511	5-10k
ENSMUST00000132536.1	Tex29	4.93723	5.5952	5910	5-10k
ENSMUST00000132480.1	Gadd45g	5.52897	6.19128	5786	5-10k
ENSMUST00000132536.1	Tex29	4.17366	5.68308	5007	5-10k
ENSMUST00000199182.1	Gm6639	4.93256	5.91627	4913	3-5kb
ENSMUST00000210276.1	Spaca7	3.66589	5.22545	4863	3-5k
ENSMUST00000196058.4	Sox2ot	6.433	5.50363	4417	3-5k
ENSMUST00000188582.1	1700006F04Rik	3.74271	5.84171	4281	3-5k
ENSMUST00000128282.3	Jazf1	3.78116	5.74889	4221	3-5k
ENSMUST00000129393.1	Smyd3	2.92791	5.76244	3966	3-5k
ENSMUST00000223149.1	D730050B12Rik	4.51317	5.96974	3922	3-5k
ENSMUST00000155384.1	2900041M22Rik	5.07996	6.28322	3645	3-5k
ENSMUST00000103249.1	Mir763	3.19871	4.67076	3641	3-5k
ENSMUST00000129284.1	Mtx2	3.46557	5.62986	3321	3-5k
ENSMUST00000123805.1	Hoxb1	2.99722	5.13879	3272	3-5k
ENSMUST00000079085.10	Rpl34	2.97533	5.54612	3250	3-5k
ENSMUST00000199182.1	Gm6639	4.58043	5.91996	3242	3-5k
ENSMUST00000080795.8	Sox1ot	4.28662	5.42843	3229	3-5k
ENSMUST00000222527.1	4921525O09Rik	3.26529	6.09666	3078	3-5k
ENSMUST00000204149.1	Dync1i1	5.08158	6.00149	2702	1-3kb
ENSMUST00000161291.1	9230105E05Rik	2.75993	5.02689	2697	1-3k
ENSMUST00000222836.1	Tmem179	5.15564	5.59776	2580	1-3k
ENSMUST00000199182.1	Gm6639	2.64031	5.84007	2392	1-3k
ENSMUST00000023818.10	Calcoco1	2.93661	5.41851	2291	1-3k
ENSMUST00000029611.13	Lef1	3.14171	5.21392	2189	1-3k
ENSMUST00000130198.2	Llph	2.64351	5.31061	2146	1-3k
ENSMUST00000077337.8	Irx1	2.81398	5.63362	1876	1-3k
ENSMUST00000219219.1	4921513I03Rik	2.89776	5.23285	1838	1-3k
ENSMUST00000219219.1	4921513I03Rik	2.68562	5.20458	1745	1-3k
ENSMUST00000080795.8	Sox1ot	2.61276	5.40981	1718	1-3k
ENSMUST00000111964.7	Hnrnpa3	2.75928	5.94267	1629	1-3k
ENSMUST00000125025.1	Snx11	2.91893	5.67317	1229	1-3k
ENSMUST00000170518.2	Tarbp1	3.37441	7.12742	1065	1-3k
ENSMUST00000213604.1	Map2k5	2.88892	5.06824	1048	1-3k
ENSMUST00000079824.5	Gpr84	5.47542	5.43295	862	<1kb
ENSMUST00000107094.1	Jun	2.59713	5.90605	765	<1k
ENSMUST00000229610.1	A330009N23Rik	2.51058	5.89915	755	<1k
ENSMUST00000237324.1	Scd3	2.73666	5.70694	746	<1k
ENSMUST00000127639.1	Skap1	2.45322	7.2463	704	<1k
ENSMUST00000116930.1	Mir466f-4	2.97812	6.16731	677	<1k
ENSMUST00000001706.6	Hoxc9	2.47815	4.43478	677	<1k
ENSMUST00000174915.1	Sox1	2.44478	4.92542	654	<1k
ENSMUST00000001706.6	Hoxc9	2.59793	4.45599	528	<1k
ENSMUST00000123091.7	Hoxb3	2.97338	3.97536	418	<1k
ENSMUST00000223379.1	Irx1	2.68082	5.95028	398	<1k

## Sheet: Fig.2j
Fusion ChIP-seq enrichments across multiple patterns of histone marks
promoter name	fusion enrichment score	Category		distal enhancer ID	fusion enrichment score	Category
Znrd1as	4.69798	random		distalEnhancerUb92	24.8593	withUb
Kcnq5	10.5105	random		distalEnhancerUb94	8.51737	withUb
Agbl3	4.51321	random		distalEnhancerUb95	23.2406	withUb
Elavl1	4.69242	random		distalEnhancerUb96	18.7785	withUb
Fam189a1	10.0739	random		distalEnhancerUb97	23.7634	withUb
Gm21242	0.214545	random		distalEnhancerUb98	10.8174	withUb
Rasgrp4	2.89862	random		distalEnhancerUb99	21.8501	withUb
Plec	5.20696	random		distalEnhancerUb100	7.69837	withUb
Ube2i	5.30481	random		distalEnhancerUb101	4.65097	withUb
Dgkh	2.66572	random		distalEnhancerUb102	20.8013	withUb
Mir1899	1.46721	random		distalEnhancerUb103	17.8041	withUb
Psma3	4.53877	random		distalEnhancerUb104	16.2965	withUb
Irak4	3.50179	random		distalEnhancerUb105	10.163	withUb
Guca1b	2.5857	random		distalEnhancerUb106	23.2513	withUb
Ccr8	1.77997	random		distalEnhancerUb107	33.0727	withUb
Cluh	2.68045	random		distalEnhancerUb108	24.482	withUb
Kcnk5	3.39999	random		distalEnhancerUb109	27.6767	withUb
Ets1	6.13982	random		distalEnhancerUb110	41.3095	withUb
Ndufs7	5.08752	random		distalEnhancerUb111	44.6385	withUb
4930549G23Rik	3.05645	random		distalEnhancerUb112	22.7344	withUb
Igfbp1	6.02055	random		distalEnhancerUb113	12.6911	withUb
2810049E08Rik	1.34518	random		distalEnhancerUb114	26.354	withUb
Nfatc2	5.51346	random		distalEnhancerUb115	12.0584	withUb
Psmd3	4.02181	random		distalEnhancerUb116	11.1049	withUb
Sorl1	2.81491	random		distalEnhancerUb117	8.09446	withUb
Gm13103	2.10962	random		distalEnhancerUb118	14.6775	withUb
Mapk8ip1	2.69564	random		distalEnhancerUb119	17.9919	withUb
Mir5124b	1.83665	random		distalEnhancerUb120	8.40119	withUb
Usp18	3.91252	random		distalEnhancerUb121	51.9456	withUb
B4galnt1	5.22296	random		distalEnhancerUb122	29.7976	withUb
LOC115489297	0.220591	random		distalEnhancerUb123	27.175	withUb
Depdc5	3.80429	random		distalEnhancerUb124	55.2746	withUb
Stat3	5.63042	random		distalEnhancerUb125	12.4793	withUb
Plekha6	6.19467	random		distalEnhancerUb126	13.2285	withUb
Exosc8	3.77063	random		distalEnhancerUb127	47.9124	withUb
Uevld	2.72207	random		distalEnhancerUb128	28.6711	withUb
Itih5l-ps	0.880555	random		distalEnhancerUb129	26.3255	withUb
Hsf3	1.47277	random		distalEnhancerUb130	15.8417	withUb
1700001F09Rik	7.18628	random		distalEnhancerUb131	36.2856	withUb
Arsg	2.55121	random		distalEnhancerUb132	14.9238	withUb
Sfxn3	5.95282	random		distalEnhancerUb133	30.3582	withUb
Unc119	4.01139	random		distalEnhancerUb134	29.2619	withUb
Prkar2b	6.13713	random		distalEnhancerUb135	15.7769	withUb
Taz	1.86684	random		distalEnhancerUb136	43.2324	withUb
Vmn1r34	3.18294	random		distalEnhancerUb137	9.70207	withUb
Acot5	2.74423	random		distalEnhancerUb138	11.4012	withUb
Togaram2	5.61535	random		distalEnhancerUb139	14.3778	withUb
Mcfd2	4.57487	random		distalEnhancerUb140	7.09569	withUb
Gpsm1	4.4161	random		distalEnhancerUb141	10.3661	withUb
Kctd14	3.04264	random		distalEnhancerUb142	16.9514	withUb
Cemip2	11.8324	random		distalEnhancerUb143	9.09771	withUb
6330415B21Rik	1.61269	random		distalEnhancerUb144	7.47881	withUb
Mbp	1.98435	random		distalEnhancerUb145	27.2405	withUb
Pttg1ip	3.01051	random		distalEnhancerUb146	23.1053	withUb
Gm14434	0.266643	random		distalEnhancerUb147	12.7752	withUb
Gm20736	0.392869	random		distalEnhancerUb148	8.99837	withUb
Islr2	21.5844	random		distalEnhancerUb149	13.4513	withUb
Pum2	5.90161	random		distalEnhancerUb150	23.9484	withUb
Mir300	2.99272	random		distalEnhancerUb151	8.39282	withUb
Rufy4	6.23434	random		distalEnhancerUb152	23.9863	withUb
Sh3pxd2b	4.81165	random		distalEnhancerUb153	16.0793	withUb
Inpp1	7.08277	random		distalEnhancerUb154	16.2149	withUb
Snord116l2	1.5499	random		distalEnhancerUb155	8.42142	withUb
Gpr12	13.5604	random		distalEnhancerUb156	10.6923	withUb
Pheta2	4.74915	random		distalEnhancerUb157	9.53414	withUb
Zbtb18	17.8838	random		distalEnhancerUb158	12.7126	withUb
Slc7a15	2.19325	random		distalEnhancerUb159	23.2723	withUb
Gtf2ird1	5.40133	random		distalEnhancerUb160	10.5578	withUb
Fancc	5.37068	random		distalEnhancerUb161	13.8582	withUb
Cct6b	4.20567	random		distalEnhancerUb162	9.74922	withUb
Map7d1	6.03387	random		distalEnhancerUb163	32.9398	withUb
Gm10069	4.62184	random		distalEnhancerUb164	11.1651	withUb
Kif20a	4.28679	random		distalEnhancerUb165	14.8544	withUb
Tmem54	1.61432	random		distalEnhancerUb166	7.80305	withUb
Nemp2	4.07427	random		distalEnhancerUb167	8.21957	withUb
Fam3c	5.25066	random		distalEnhancerUb168	18.8974	withUb
Ackr1	2.80895	random		distalEnhancerUb169	23.4134	withUb
C1d	4.74231	random		distalEnhancerUb170	23.7768	withUb
Zmynd8	3.85804	random		distalEnhancerUb171	7.80289	withUb
Igsf1	2.25723	random		distalEnhancerUb172	26.2339	withUb
Tbcd	3.4366	random		distalEnhancerUb173	12.5572	withUb
Dynlt1b	6.86683	random		distalEnhancerUb174	12.7329	withUb
Eif4g1	4.22633	random		distalEnhancerUb175	13.5379	withUb
Vmn2r66	1.69442	random		distalEnhancerUb176	18.798	withUb
1810008I18Rik	2.35327	random		distalEnhancerUb177	21.7891	withUb
Il1rl2	4.40197	random		distalEnhancerUb178	11.5128	withUb
Olfr118	2.11304	random		distalEnhancerUb179	12.0949	withUb
4930579J19Rik	2.4374	random		distalEnhancerUb180	12.2145	withUb
4930506C21Rik	4.27761	random		distalEnhancerUb181	16.8436	withUb
Ern2	2.21284	random		distalEnhancerUb182	4.23348	withUb
Vmn1r42	2.13079	random		distalEnhancerUb183	9.91047	withUb
Foxa3	4.75667	random		distalEnhancerUb184	8.56944	withUb
Lztr1	3.89265	random		distalEnhancerUb185	16.1535	withUb
Ifrd2	4.30682	random		distalEnhancerUb186	13.1949	withUb
Fam234a	4.35578	random		distalEnhancerUb187	22.693	withUb
Pex3	3.32676	random		distalEnhancerUb188	35.0369	withUb
0610031O16Rik	2.42771	random		distalEnhancerUb189	20.1461	withUb
Celf4	3.99945	random		distalEnhancerUb190	19.8048	withUb
Hook2	6.4311	random		distalEnhancerUb191	7.75065	withUb
Sin3b	3.86322	random		distalEnhancerUb192	10.6714	withUb
Map1lc3b	3.85072	random		distalEnhancerUb193	10.2171	withUb
AW011738	4.73545	random		distalEnhancerUb194	17.6674	withUb
Sec24c	6.35565	random		distalEnhancerUb195	13.5691	withUb
Pdzd3	2.30041	random		distalEnhancerUb196	10.9922	withUb
Slc7a4	3.0434	random		distalEnhancerUb197	29.5399	withUb
Msl3	2.55127	random		distalEnhancerUb279	24.4276	withUb
Setdb1	3.2594	random		distalEnhancerUb278	12.6116	withUb
Ctnna3	4.92869	random		distalEnhancerUb277	22.4217	withUb
Cpne1	4.35237	random		distalEnhancerUb276	16.8626	withUb
H2-Q6	6.0983	random		distalEnhancerUb275	20.8424	withUb
Dph5	3.29593	random		distalEnhancerUb274	10.2078	withUb
Lmtk2	3.21216	random		distalEnhancerUb273	41.3243	withUb
Trpc7	4.37916	random		distalEnhancerUb272	21.8363	withUb
Pvr	3.60975	random		distalEnhancerUb271	23.233	withUb
Enox2	2.43159	random		distalEnhancerUb270	13.8992	withUb
Arfgef3	5.24413	random		distalEnhancerUb269	24.9427	withUb
Cacul1	3.90728	random		distalEnhancerUb268	19.3033	withUb
Olfr741	2.39926	random		distalEnhancerUb267	11.0523	withUb
Glrx2	6.56711	random		distalEnhancerUb266	6.68337	withUb
Lce1m	1.71485	random		distalEnhancerUb265	12.5194	withUb
Dlgap3	3.51279	random		distalEnhancerUb264	30.236	withUb
Prrg3	2.21018	random		distalEnhancerUb263	11.9594	withUb
Tmtc2	10.2999	random		distalEnhancerUb262	16.1317	withUb
C1qtnf2	3.25333	random		distalEnhancerUb261	13.5809	withUb
Wdr12	5.83628	random		distalEnhancerUb260	15.9333	withUb
Gm14164	4.18152	random		distalEnhancerUb259	17.2654	withUb
Olfr1160	2.66708	random		distalEnhancerUb258	18.5526	withUb
Jmjd8	4.96303	random		distalEnhancerUb257	15.3908	withUb
Nup107	4.24321	random		distalEnhancerUb256	10.5248	withUb
Sh3bp1	4.73285	random		distalEnhancerUb255	12.9769	withUb
Abcg8	3.51208	random		distalEnhancerUb254	43.3339	withUb
Olfr572	2.30415	random		distalEnhancerUb253	18.2344	withUb
Trim60	2.4654	random		distalEnhancerUb252	13.2225	withUb
Tbcb	4.50388	random		distalEnhancerUb251	10.8166	withUb
Bag6	5.12014	random		distalEnhancerUb250	7.46699	withUb
Mir137	5.12414	random		distalEnhancerUb249	11.2754	withUb
Rnf2	7.38169	random		distalEnhancerUb248	14.9645	withUb
Rgmb	19.0885	random		distalEnhancerUb247	16.9341	withUb
Gm1141	1.89292	random		distalEnhancerUb246	9.99134	withUb
Atp6v0a4	5.4957	random		distalEnhancerUb245	12.3609	withUb
Arhgap1	4.43818	random		distalEnhancerUb244	8.19136	withUb
Gm4788	3.97955	random		distalEnhancerUb243	47.8099	withUb
Il17f	3.32467	random		distalEnhancerUb242	19.5776	withUb
H4c1	7.06858	random		distalEnhancerUb241	7.03027	withUb
Borcs8	4.27788	random		distalEnhancerUb240	23.4613	withUb
Tspyl2	8.53837	random		distalEnhancerUb239	10.5275	withUb
Gm45913	3.33862	random		distalEnhancerUb238	10.8833	withUb
Fry	5.30826	random		distalEnhancerUb237	8.15641	withUb
Nus1	4.16601	random		distalEnhancerUb236	17.858	withUb
Ndst3	1.46687	random		distalEnhancerUb235	8.6245	withUb
Cklf	2.35306	random		distalEnhancerUb234	11.3748	withUb
Olfr1196	2.42031	random		distalEnhancerUb233	13.6891	withUb
Tulp1	4.64418	random		distalEnhancerUb232	12.2004	withUb
Mga	5.25123	random		distalEnhancerUb231	17.1072	withUb
Dydc2	2.46766	random		distalEnhancerUb230	10.3467	withUb
Gnrhr	2.62124	random		distalEnhancerUb229	11.2013	withUb
Glrx	4.53363	random		distalEnhancerUb228	12.8952	withUb
Pdgfa	31.8069	random		distalEnhancerUb227	10.7994	withUb
Rps6kb2	2.99767	random		distalEnhancerUb226	12.0011	withUb
Tipin	3.54826	random		distalEnhancerUb225	11.2581	withUb
Ms4a20	2.72547	random		distalEnhancerUb224	5.00163	withUb
Iffo1	3.44037	random		distalEnhancerUb223	15.2621	withUb
Tmem128	5.7034	random		distalEnhancerUb222	8.89801	withUb
Gm7550	1.81181	random		distalEnhancerUb221	21.9542	withUb
Cacng7	3.46363	random		distalEnhancerUb220	21.0332	withUb
Gm21312	0.549558	random		distalEnhancerUb219	11.1929	withUb
Pecr	5.68896	random		distalEnhancerUb218	13.5678	withUb
Mlip	2.50837	random		distalEnhancerUb217	24.8485	withUb
Mrpl48	3.56371	random		distalEnhancerUb216	54.8853	withUb
Cacna1h	19.1877	random		distalEnhancerUb215	16.6902	withUb
Bpifb1	2.12485	random		distalEnhancerUb214	25.7498	withUb
Cyb561d2	4.03552	random		distalEnhancerUb213	11.2437	withUb
Unc80	4.20074	random		distalEnhancerUb212	15.7818	withUb
Zfp976	3.52323	random		distalEnhancerUb211	6.76165	withUb
H1f8	2.7831	random		distalEnhancerUb210	8.42485	withUb
Pianp	4.45432	random		distalEnhancerUb209	9.61406	withUb
Prps1l3	5.02306	random		distalEnhancerUb208	13.2451	withUb
Sntg2	3.56259	random		distalEnhancerUb207	17.398	withUb
Iqcm	1.56629	random		distalEnhancerUb206	9.38511	withUb
Upk3bl	2.65388	random		distalEnhancerUb205	9.37194	withUb
Elavl4	2.73651	random		distalEnhancerUb204	14.767	withUb
Cphx3	0.513838	random		distalEnhancerUb203	16.6496	withUb
Slc39a11	3.64746	random		distalEnhancerUb202	12.9894	withUb
Bclaf3	1.9779	random		distalEnhancerUb201	13.721	withUb
Mir692-2	3.76151	random		distalEnhancerUb200	13.4858	withUb
Gpatch2	4.47578	random		distalEnhancerUb199	26.5736	withUb
App	3.57141	random		distalEnhancerUb1	4.21036	withUb
Gm12258	2.93138	random		distalEnhancerUb288	10.4243	withUb
Gm5294	5.65947	random		distalEnhancerUb287	22.5308	withUb
Mir669a-1	1.93703	random		distalEnhancerUb286	28.6902	withUb
Ptprd	1.55224	random		distalEnhancerUb285	17.1198	withUb
2310081J21Rik	1.79787	random		distalEnhancerUb284	25.6469	withUb
Trp53inp1	5.97657	random		distalEnhancerUb283	32.3517	withUb
Adam29	2.34119	random		distalEnhancerUb282	18.7271	withUb
Prl7d1	2.80645	random		distalEnhancerUb281	5.68838	withUb
Nrde2	3.7455	random		distalEnhancerUb280	11.7611	withUb
Klra7	5.34254	random		distalEnhancerUb2	26.8919	withUb
Cldn7	5.99937	random		distalEnhancerUb198	22.7881	withUb
Olfr787	1.85359	random		distalEnhancerUb3	17.1493	withUb
Tsc22d3	4.36662	random		distalEnhancerUb4	15.9964	withUb
Msh3	3.66392	random		distalEnhancerUb5	34.7273	withUb
AW551984	3.06503	random		distalEnhancerUb6	32.338	withUb
N4bp3	3.99071	random		distalEnhancerUb7	18.931	withUb
Tnc	15.2017	random		distalEnhancerUb8	23.9398	withUb
Egr3	15.1166	random		distalEnhancerUb9	17.9512	withUb
Ssc5d	3.43445	random		distalEnhancerUb10	18.7715	withUb
Ido2	2.18849	random		distalEnhancerUb11	22.6504	withUb
2700054A10Rik	1.68943	random		distalEnhancerUb12	26.5118	withUb
Cracr2a	5.1281	random		distalEnhancerUb13	20.3921	withUb
Krcc1	4.49206	random		distalEnhancerUb14	10.5775	withUb
Arpp21	14.6396	random		distalEnhancerUb15	11.0998	withUb
Efna5	22.0151	random		distalEnhancerUb16	10.1623	withUb
Znrf1	2.69047	random		distalEnhancerUb17	32.718	withUb
Cyp2c68	2.39435	random		distalEnhancerUb18	20.3636	withUb
Alkbh2	5.07929	random		distalEnhancerUb19	19.1138	withUb
Zfp273	4.16888	random		distalEnhancerUb20	42.4702	withUb
Uxs1	5.90035	random		distalEnhancerUb21	39.5105	withUb
Stac	4.51232	random		distalEnhancerUb22	15.2699	withUb
Tpst1	3.37753	random		distalEnhancerUb23	16.4506	withUb
Fgfr1op	4.16299	random		distalEnhancerUb24	13.0857	withUb
Plcb4	3.90815	random		distalEnhancerUb25	29.7008	withUb
Taf6l	3.94286	random		distalEnhancerUb26	13.5529	withUb
Zfp30	4.33958	random		distalEnhancerUb27	28.4862	withUb
Ppard	4.48642	random		distalEnhancerUb28	18.7066	withUb
Lctl	1.64005	random		distalEnhancerUb29	9.6648	withUb
Ankrd60	3.61634	random		distalEnhancerUb30	10.7877	withUb
Cacna1s	4.62346	random		distalEnhancerUb31	7.25329	withUb
Dnase1	2.48895	random		distalEnhancerUb32	9.71469	withUb
Lgals3	3.41908	random		distalEnhancerUb33	11.1308	withUb
Pnpla6	5.10356	random		distalEnhancerUb34	20.097	withUb
Gm21119	0.448273	random		distalEnhancerUb35	16.2685	withUb
Gm7854	5.86752	random		distalEnhancerUb36	11.2574	withUb
Osbpl2	3.67775	random		distalEnhancerUb37	7.6244	withUb
Fgf1	4.15308	random		distalEnhancerUb38	23.7227	withUb
Lama3	3.74765	random		distalEnhancerUb39	10.197	withUb
Trim12c	3.58982	random		distalEnhancerUb40	35.5329	withUb
Rmdn2	2.35744	random		distalEnhancerUb41	52.342	withUb
Tmem39b	4.29877	random		distalEnhancerUb42	37.9308	withUb
Asb18	5.28204	random		distalEnhancerUb43	13.9827	withUb
4930578I06Rik	2.50417	random		distalEnhancerUb44	49.7787	withUb
Casc4	4.22474	random		distalEnhancerUb45	14.9835	withUb
Slc14a2	3.46791	random		distalEnhancerUb46	19.9568	withUb
Tex50	3.39393	random		distalEnhancerUb47	23.9143	withUb
Acbd5	5.41583	random		distalEnhancerUb48	20.5605	withUb
Arhgap10	7.34493	random		distalEnhancerUb49	12.5228	withUb
Ttc3	5.80167	random		distalEnhancerUb50	18.4228	withUb
Rfx5	5.49755	random		distalEnhancerUb51	14.6986	withUb
Pidd1	4.2226	random		distalEnhancerUb52	17.2816	withUb
Scml2	1.81282	random		distalEnhancerUb53	14.1653	withUb
Itgb1bp2	2.01842	random		distalEnhancerUb54	22.0202	withUb
1110032A03Rik	3.81594	random		distalEnhancerUb55	41.5525	withUb
Gm10845	7.65452	random		distalEnhancerUb56	12.4809	withUb
Cobl	3.15883	random		distalEnhancerUb57	11.2747	withUb
Zfp869	4.52069	random		distalEnhancerUb58	14.1156	withUb
Mir27a	4.40455	random		distalEnhancerUb59	14.3032	withUb
Srp54a	2.97684	random		distalEnhancerUb60	15.0356	withUb
Stard8	2.89004	random		distalEnhancerUb61	11.5159	withUb
Cnbp	5.39554	random		distalEnhancerUb62	20.761	withUb
Bud23	3.93162	random		distalEnhancerUb63	14.127	withUb
Prc1	4.58933	random		distalEnhancerUb64	6.82393	withUb
Rp1	3.92267	random		distalEnhancerUb65	15.3674	withUb
Xlr5b	0.76031	random		distalEnhancerUb66	10.0455	withUb
Grsf1	3.09876	random		distalEnhancerUb67	16.2387	withUb
Syne1	2.62685	random		distalEnhancerUb68	18.4217	withUb
1300017J02Rik	2.06156	random		distalEnhancerUb69	8.20605	withUb
Grxcr2	2.64021	random		distalEnhancerUb70	12.5846	withUb
Gm5833	3.57081	random		distalEnhancerUb71	12.7542	withUb
Zmpste24	3.26344	random		distalEnhancerUb72	52.1873	withUb
Acot8	4.3061	random		distalEnhancerUb73	23.3816	withUb
Pfpl	2.37726	random		distalEnhancerUb74	10.6004	withUb
Tmem161b	4.02224	random		distalEnhancerUb75	17.054	withUb
Mafa	17.6038	random		distalEnhancerUb76	7.61483	withUb
Brd2	10.1764	random		distalEnhancerUb77	13.0754	withUb
Cc2d2a	5.25836	random		distalEnhancerUb78	10.8695	withUb
Ifitm3	3.149	random		distalEnhancerUb79	8.33458	withUb
Atg101	4.1701	random		distalEnhancerUb80	9.31914	withUb
Tenm2	2.50612	random		distalEnhancerUb81	21.3384	withUb
A230103J11Rik	2.8324	random		distalEnhancerUb82	11.9429	withUb
Adpgk	4.49075	random		distalEnhancerUb83	13.5479	withUb
Gm12354	2.3284	random		distalEnhancerUb84	13.3333	withUb
Ltbp4	6.92133	random		distalEnhancerUb85	5.5095	withUb
Kcnk10	3.22591	random		distalEnhancerUb86	17.5914	withUb
Cldn12	4.97158	random		distalEnhancerUb87	18.9047	withUb
Mir5133	4.2687	random		distalEnhancerUb88	16.0179	withUb
Npnt	6.61397	random		distalEnhancerUb89	12.3686	withUb
Csgalnact1	4.75932	random		distalEnhancerUb90	12.1128	withUb
R3hdm2	4.20734	random		distalEnhancerUb91	35.3523	withUb
Mfsd7a	3.15627	random		distalEnhancerUb93	22.4705	withUb
Ipo9	5.67409	random		distalEnhancerUb2704	11.476	withUb
Vamp4	5.96258	random		distalEnhancerUb2705	7.22728	withUb
4930467K11Rik	4.7434	random		distalEnhancerUb2706	13.4402	withUb
Hhipl2	3.78517	random		distalEnhancerUb2707	2.04749	withUb
Eppk1	1.91779	random		distalEnhancerUb2708	2.94829	withUb
Sars	3.70755	random		distalEnhancerUb2709	11.3031	withUb
Olfr1356	2.40264	random		distalEnhancerUb2710	4.51733	withUb
Camk2d	6.71533	random		distalEnhancerUb2711	8.81807	withUb
Prdm15	4.99017	random		distalEnhancerUb2712	8.84705	withUb
Klk1	2.2084	random		distalEnhancerUb2713	7.17998	withUb
H2ac10	6.65551	random		distalEnhancerUb2714	4.07275	withUb
Tbx20	7.09369	random		distalEnhancerUb2715	3.51462	withUb
Piwil1	3.4603	random		distalEnhancerUb2716	12.4338	withUb
Apobec3	5.26645	random		distalEnhancerUb2717	9.9466	withUb
Proz	1.46272	random		distalEnhancerUb2718	5.30425	withUb
Marco	2.95053	random		distalEnhancerUb2719	6.52009	withUb
Ghrh	2.26079	random		distalEnhancerUb2720	12.8125	withUb
Gm51281	3.49737	random		distalEnhancerUb2721	22.5374	withUb
Zfp207	4.56779	random		distalEnhancerUb2722	16.6886	withUb
Sox12	8.45926	random		distalEnhancerUb2723	6.10189	withUb
Mir486	2.20391	random		distalEnhancerUb2724	11.673	withUb
Mir7089	3.39686	random		distalEnhancerUb2725	8.62076	withUb
Rad1	3.93344	random		distalEnhancerUb2726	10.2585	withUb
C430049B03Rik	4.65394	random		distalEnhancerUb2727	15.4771	withUb
Foxp2	14.7767	random		distalEnhancerUb2728	12.644	withUb
Cd44	3.70994	random		distalEnhancerUb2729	10.1101	withUb
Sema4b	6.10865	random		distalEnhancerUb2730	6.91777	withUb
Zfhx4	12.8824	random		distalEnhancerUb2731	10.8354	withUb
Drd1	4.91369	random		distalEnhancerUb2732	23.2026	withUb
Ppp2r5a	11.2757	random		distalEnhancerUb2733	13.3121	withUb
Rnase11	2.33091	random		distalEnhancerUb2734	13.9776	withUb
Hnrnph1	5.83406	random		distalEnhancerUb2735	15.4298	withUb
Nr2f1	14.0801	random		distalEnhancerUb2736	15.1523	withUb
Rilpl1	3.65107	random		distalEnhancerUb2737	9.15864	withUb
Fhl1	2.83062	random		distalEnhancerUb2738	14.1246	withUb
Pdcl2	2.42142	random		distalEnhancerUb2739	23.3001	withUb
Tesmin	4.84441	random		distalEnhancerUb2740	18.8767	withUb
Lcp1	2.57556	random		distalEnhancerUb2741	19.5109	withUb
Nars	4.04329	random		distalEnhancerUb2742	43.5844	withUb
Gpa33	4.05418	random		distalEnhancerUb2743	21.4234	withUb
1600020E01Rik	5.28644	random		distalEnhancerUb2744	15.3467	withUb
A530064D06Rik	2.23722	random		distalEnhancerUb2745	19.8108	withUb
Lypd6b	9.29788	random		distalEnhancerUb2746	16.1159	withUb
Gm5039	1.75833	random		distalEnhancerUb2747	10.43	withUb
Gm25018	7.05593	random		distalEnhancerUb2748	27.1931	withUb
Olfr20	2.30557	random		distalEnhancerUb2749	19.8022	withUb
Ptprt	14.9591	random		distalEnhancerUb2750	13.932	withUb
Qars	3.87505	random		distalEnhancerUb2751	9.68893	withUb
Rsrc2	4.19806	random		distalEnhancerUb2752	11.5298	withUb
Adcy8	15.0407	random		distalEnhancerUb2753	4.22213	withUb
Slamf1	3.00065	random		distalEnhancerUb2754	10.5228	withUb
Cdkn2aip	6.18552	random		distalEnhancerUb2755	8.97476	withUb
Arhgef10l	4.53355	random		distalEnhancerUb2756	13.5523	withUb
Atl2	5.19666	random		distalEnhancerUb2757	13.4018	withUb
Celf5	2.77204	random		distalEnhancerUb2758	10.4645	withUb
Tmigd1	1.8081	random		distalEnhancerUb2759	7.13345	withUb
Olfm3	2.13116	random		distalEnhancerUb2760	7.28439	withUb
Vmn1r169	1.48726	random		distalEnhancerUb2761	12.4464	withUb
Ccdc144b	2.59486	random		distalEnhancerUb2762	6.05882	withUb
Mttp	6.09326	random		distalEnhancerUb2763	7.5491	withUb
4930562F07Rik	3.55061	random		distalEnhancerUb2764	17.9525	withUb
Tex264	4.24123	random		distalEnhancerUb2765	22.3066	withUb
Gnb4	3.66201	random		distalEnhancerUb2766	13.24	withUb
Mir3569	5.04155	random		distalEnhancerUb2767	7.8841	withUb
Esco1	5.15683	random		distalEnhancerUb2768	13.3084	withUb
Arid3a	9.32044	random		distalEnhancerUb2769	24.1331	withUb
Faf2	4.08953	random		distalEnhancerUb2770	6.55114	withUb
Slc36a4	4.09175	random		distalEnhancerUb2771	15.2029	withUb
Cdc34	3.36368	random		distalEnhancerUb2772	29.3343	withUb
Itih1	1.92898	random		distalEnhancerUb2773	16.6408	withUb
Lin9	5.61069	random		distalEnhancerUb2774	17.4627	withUb
Sox6	6.85245	random		distalEnhancerUb2775	6.3044	withUb
Rhot1	3.9368	random		distalEnhancerUb2776	14.5187	withUb
Marchf2	3.73062	random		distalEnhancerUb2777	35.6265	withUb
Lair1	2.61612	random		distalEnhancerUb2778	6.92487	withUb
1700124L16Rik	2.8256	random		distalEnhancerUb2779	12.478	withUb
Igsf11	5.27631	random		distalEnhancerUb2780	28.5305	withUb
Mir6903	2.74828	random		distalEnhancerUb2781	17.2304	withUb
Cnrip1	3.86257	random		distalEnhancerUb2782	27.431	withUb
Vmn2r31	2.05661	random		distalEnhancerUb2783	14.7602	withUb
Apc2	3.84868	random		distalEnhancerUb2784	11.7015	withUb
Snora33	4.72673	random		distalEnhancerUb2785	11.5925	withUb
Nrxn1	2.09963	random		distalEnhancerUb2786	7.14812	withUb
Olfr630	1.84013	random		distalEnhancerUb2787	35.7084	withUb
Fam78a	6.21017	random		distalEnhancerUb2788	19.2818	withUb
1110019D14Rik	5.07745	random		distalEnhancerUb2789	31.8022	withUb
R74862	4.17053	random		distalEnhancerUb2790	15.7713	withUb
Plekha4	5.90964	random		distalEnhancerUb2791	19.3598	withUb
Zfp655	5.4253	random		distalEnhancerUb2792	8.07348	withUb
Gm19585	3.19123	random		distalEnhancerUb2793	21.6592	withUb
Tbx3	28.0828	random		distalEnhancerUb2794	12.7545	withUb
Cdh7	5.77558	random		distalEnhancerUb2795	20.5574	withUb
Mtcl1	7.24615	random		distalEnhancerUb2796	12.6863	withUb
Slc36a1os	2.26268	random		distalEnhancerUb2797	13.8939	withUb
Rnf219	4.56281	random		distalEnhancerUb2798	9.64551	withUb
4933404G15Rik	2.00739	random		distalEnhancerUb2799	17.2435	withUb
Tfdp1	4.79978	random		distalEnhancerUb2800	16.5976	withUb
2310039L15Rik	4.65176	random		distalEnhancerUb2801	34.1958	withUb
Snora43	3.78644	random		distalEnhancerUb2802	19.3313	withUb
Gm51297	3.1423	random		distalEnhancerUb2803	17.9933	withUb
Apoc1	2.92907	random		distalEnhancerUb2804	14.3772	withUb
Ferd3l	1.83041	random		distalEnhancerUb2805	34.5649	withUb
Snx24	4.3809	random		distalEnhancerUb2806	22.5129	withUb
Ankrd13c	4.64551	random		distalEnhancerUb2807	15.0992	withUb
Calca	3.24568	random		distalEnhancerUb2808	9.68625	withUb
1700095J03Rik	9.76014	random		distalEnhancerUb2809	9.76619	withUb
Tmem67	4.39261	random		distalEnhancerUb2810	15.4366	withUb
Mettl21a	7.20798	random		distalEnhancerUb2811	20.911	withUb
Gm23284	3.68561	random		distalEnhancerUb2812	6.2262	withUb
Ap2b1	4.28294	random		distalEnhancerUb2813	4.42126	withUb
Cd200r3	2.27468	random		distalEnhancerUb2814	5.11681	withUb
Pign	6.21983	random		distalEnhancerUb2815	5.10047	withUb
Mx2	4.2469	random		distalEnhancerUb2816	6.24167	withUb
Polb	3.30065	random		distalEnhancerUb2817	7.17158	withUb
Rhbdl2	2.27631	random		distalEnhancerUb2818	8.81631	withUb
Rnf38	5.50712	random		distalEnhancerUb2819	18.0805	withUb
Kcnj16	4.02927	random		distalEnhancerUb2820	8.29964	withUb
Mcl1	5.91354	random		distalEnhancerUb2821	5.79043	withUb
Btbd35f2	1.06237	random		distalEnhancerUb2822	5.77253	withUb
Wdr45	2.25137	random		distalEnhancerUb2823	4.74465	withUb
Dbndd2	4.37507	random		distalEnhancerUb2824	12.3132	withUb
Ghitm	3.64402	random		distalEnhancerUb2825	9.31436	withUb
Adcy2	7.76864	random		distalEnhancerUb2826	25.9419	withUb
2310030A07Rik	2.59129	random		distalEnhancerUb2827	41.4977	withUb
Gdnf	6.53978	random		distalEnhancerUb2828	16.1048	withUb
Alkbh4	3.82503	random		distalEnhancerUb2829	9.71584	withUb
Tmem184b	5.24198	random		distalEnhancerUb2830	14.573	withUb
Sulf1	19.5322	random		distalEnhancerUb2831	19.5845	withUb
Ssh3	4.17277	random		distalEnhancerUb2832	21.0468	withUb
Tfe3	2.08251	random		distalEnhancerUb2833	7.83023	withUb
4930519D14Rik	1.96827	random		distalEnhancerUb2834	13.6215	withUb
Sox6os	20.851	random		distalEnhancerUb2835	33.7976	withUb
Phf23	5.53916	random		distalEnhancerUb2836	21.5861	withUb
Set	4.14206	random		distalEnhancerUb2837	20.1112	withUb
E230025N22Rik	2.67151	random		distalEnhancerUb2838	12.2724	withUb
Cog2	3.08613	random		distalEnhancerUb2839	9.69309	withUb
Slc22a12	2.3358	random		distalEnhancerUb2840	11.5904	withUb
L1cam	2.32721	random		distalEnhancerUb2841	20.8283	withUb
Btg1	11.02	random		distalEnhancerUb2842	22.2345	withUb
Stxbp5l	4.6334	random		distalEnhancerUb2843	10.2377	withUb
Olfr119	2.81191	random		distalEnhancerUb2844	20.1628	withUb
D930015M05Rik	2.62982	random		distalEnhancerUb2845	7.71295	withUb
Runx2	3.63704	random		distalEnhancerUb2846	6.98407	withUb
Mir219a-2	1.97564	random		distalEnhancerUb2847	13.2929	withUb
Dlg1	7.27018	random		distalEnhancerUb2848	19.6485	withUb
Pou1f1	2.84409	random		distalEnhancerUb2849	5.79125	withUb
Hs2st1	5.88563	random		distalEnhancerUb2850	12.1821	withUb
Siah1b	1.67447	random		distalEnhancerUb2851	15.4654	withUb
Ogfod2	4.13916	random		distalEnhancerUb2852	19.8416	withUb
Ap4m1	5.4406	random		distalEnhancerUb2853	36.3018	withUb
Zkscan6	4.63197	random		distalEnhancerUb2854	14.7991	withUb
Atf6b	3.54827	random		distalEnhancerUb2855	13.9259	withUb
Ttll9	3.29106	random		distalEnhancerUb2856	11.5014	withUb
Mir467a-2	1.66225	random		distalEnhancerUb2857	33.1518	withUb
Cltc	5.36785	random		distalEnhancerUb2858	12.4295	withUb
1700019D03Rik	3.4318	random		distalEnhancerUb2859	11.7431	withUb
Tmed1	4.86447	random		distalEnhancerUb2860	5.49861	withUb
Srsf10	5.51743	random		distalEnhancerUb2861	14.2211	withUb
Agbl5	7.03557	random		distalEnhancerUb2862	19.8202	withUb
Cactin	5.85907	random		distalEnhancerUb2863	18.67	withUb
Cacng5	2.41657	random		distalEnhancerUb2864	16.126	withUb
Fam90a1b	3.11473	random		distalEnhancerUb2865	6.50046	withUb
Atn1	6.0795	random		distalEnhancerUb2478	24.3291	withUb
Mbtps1	3.89632	random		distalEnhancerUb2866	11.7128	withUb
Ankrd55	3.76743	random		distalEnhancerUb2477	27.6338	withUb
Prkcb	4.36312	random		distalEnhancerUb2476	20.3448	withUb
Aldh1l1	1.88505	random		distalEnhancerUb2475	40.0983	withUb
Gm10147	0.587588	random		distalEnhancerUb2474	22.7986	withUb
Zfp811	4.27707	random		distalEnhancerUb2473	22.7224	withUb
Olfr1495	2.23854	random		distalEnhancerUb2472	9.91434	withUb
Zbtb21	4.2574	random		distalEnhancerUb2471	11.2293	withUb
Dnah11	4.75481	random		distalEnhancerUb2470	9.73758	withUb
2310075C17Rik	2.89568	random		distalEnhancerUb2469	11.5055	withUb
P3h3	6.43926	random		distalEnhancerUb2468	10.0547	withUb
Sema3e	5.19201	random		distalEnhancerUb2467	20.3547	withUb
Map1a	3.59062	random		distalEnhancerUb2466	17.5596	withUb
Chst10	4.5369	random		distalEnhancerUb2465	11.1542	withUb
Asb1	5.03728	random		distalEnhancerUb2464	14.9969	withUb
Klhl4	1.05375	random		distalEnhancerUb2463	28.347	withUb
Slc34a3	2.17793	random		distalEnhancerUb2462	9.38213	withUb
LOC108168574	0.196944	random		distalEnhancerUb2461	4.47463	withUb
Vmn2r25	2.2986	random		distalEnhancerUb2460	7.39838	withUb
Ube2e2	3.509	random		distalEnhancerUb2459	22.5655	withUb
Tcaf3	2.23341	random		distalEnhancerUb2458	42.329	withUb
Aars	3.30943	random		distalEnhancerUb2457	33.2958	withUb
Cox6a2	2.71439	random		distalEnhancerUb2456	30.1012	withUb
Trip10	6.94552	random		distalEnhancerUb2455	11.4413	withUb
Olfr466	1.58719	random		distalEnhancerUb2454	26.1706	withUb
Eif4b	5.1496	random		distalEnhancerUb2453	49.5041	withUb
Med24	3.66261	random		distalEnhancerUb2452	5.78392	withUb
Rexo2	4.15455	random		distalEnhancerUb2451	16.7485	withUb
Xpo5	4.83374	random		distalEnhancerUb2450	9.33466	withUb
AY702103	3.17184	random		distalEnhancerUb2449	4.54347	withUb
Tyw5	5.0145	random		distalEnhancerUb2448	7.17167	withUb
Camta2	3.94289	random		distalEnhancerUb2447	4.5603	withUb
Gm11681	3.92526	random		distalEnhancerUb2446	3.59318	withUb
Dennd3	4.77789	random		distalEnhancerUb2445	9.7194	withUb
Mrpl2	4.12111	random		distalEnhancerUb2444	22.7506	withUb
Cep57	6.36751	random		distalEnhancerUb2443	9.0518	withUb
Cst6	2.41675	random		distalEnhancerUb2442	5.96015	withUb
Dtwd1	3.00091	random		distalEnhancerUb2441	12.8788	withUb
1110017D15Rik	3.86477	random		distalEnhancerUb2440	10.4133	withUb
Six1	23.7781	random		distalEnhancerUb2439	23.2563	withUb
Olfr851	1.83094	random		distalEnhancerUb2438	11.0564	withUb
Ccdc107	6.30021	random		distalEnhancerUb2437	10.8862	withUb
Zfp788	4.75478	random		distalEnhancerUb2436	7.06318	withUb
Ermard	2.28758	random		distalEnhancerUb2435	2.91965	withUb
Tarm1	1.87736	random		distalEnhancerUb2434	8.76774	withUb
Msl2	6.31347	random		distalEnhancerUb2433	12.9341	withUb
Stxbp3	3.35113	random		distalEnhancerUb2432	7.64289	withUb
Npr3	9.69547	random		distalEnhancerUb2431	4.58779	withUb
Gm9866	2.66965	random		distalEnhancerUb2430	14.8353	withUb
Zfp280c	2.49513	random		distalEnhancerUb2429	14.9411	withUb
Aire	2.42347	random		distalEnhancerUb2428	20.5406	withUb
Rnf4	4.32755	random		distalEnhancerUb2427	20.6327	withUb
Naca	5.57667	random		distalEnhancerUb2426	10.0835	withUb
Mrpl43	3.17728	random		distalEnhancerUb2425	8.10954	withUb
Vmn2r2	2.89566	random		distalEnhancerUb2424	18.5335	withUb
Brwd1	6.24237	random		distalEnhancerUb2423	8.28603	withUb
A930004D18Rik	5.25531	random		distalEnhancerUb2422	10.1002	withUb
Plxnb2	7.14873	random		distalEnhancerUb2421	5.78408	withUb
Hnf4g	3.92987	random		distalEnhancerUb2420	5.06536	withUb
H2al1e	0.750367	random		distalEnhancerUb2419	7.64553	withUb
Smim22	3.02531	random		distalEnhancerUb2418	10.7322	withUb
Rgl2	4.94335	random		distalEnhancerUb2417	17.2264	withUb
Gm14403	2.52038	random		distalEnhancerUb2498	19.7028	withUb
Ddx59	7.79662	random		distalEnhancerUb2497	17.6512	withUb
Cul4b	1.73064	random		distalEnhancerUb2496	7.28512	withUb
Rit1	3.4815	random		distalEnhancerUb2495	9.4009	withUb
9330179D12Rik	15.2598	random		distalEnhancerUb2494	20.6802	withUb
Ube4bos3	2.53014	random		distalEnhancerUb2493	8.54041	withUb
Fndc4	3.4136	random		distalEnhancerUb2492	12.5095	withUb
Col6a5	4.10212	random		distalEnhancerUb2491	9.9418	withUb
Gm10677	2.92711	random		distalEnhancerUb2490	9.3767	withUb
Lsr	4.05899	random		distalEnhancerUb2489	17.5917	withUb
Htr1d	4.96705	random		distalEnhancerUb2488	8.46803	withUb
Cox6b1	3.32256	random		distalEnhancerUb2487	7.60061	withUb
Cul1	5.41518	random		distalEnhancerUb2486	25.4998	withUb
8430437L04Rik	4.78573	random		distalEnhancerUb2485	23.4896	withUb
C1qc	5.42904	random		distalEnhancerUb2416	24.9665	withUb
Tcf7l1	14.4891	random		distalEnhancerUb2484	31.204	withUb
Cisd2	4.64503	random		distalEnhancerUb2483	15.6144	withUb
Scfd2	3.89978	random		distalEnhancerUb2482	18.3408	withUb
Iqcg	3.54165	random		distalEnhancerUb2481	10.8203	withUb
Mau2	3.17662	random		distalEnhancerUb2480	9.04369	withUb
Zmym4	4.97947	random		distalEnhancerUb2479	23.1872	withUb
Hmgb3	2.14338	random		distalEnhancerUb2499	7.25933	withUb
Rnf216	3.75737	random		distalEnhancerUb2500	8.81981	withUb
Oxsr1	4.2127	random		distalEnhancerUb2501	16.7849	withUb
Asphd2	5.2358	random		distalEnhancerUb2502	13.2135	withUb
Ttyh2	5.6632	random		distalEnhancerUb2503	10.3605	withUb
Adamts13	1.704	random		distalEnhancerUb2504	10.715	withUb
Crhr2	3.5043	random		distalEnhancerUb2505	14.4979	withUb
Cd34	4.31205	random		distalEnhancerUb2506	10.0518	withUb
Ak1	4.51392	random		distalEnhancerUb2507	20.0727	withUb
Fgfr2	21.174	random		distalEnhancerUb2508	10.9474	withUb
Lrrc43	2.46499	random		distalEnhancerUb2509	10.0938	withUb
Vmn2r106	2.34455	random		distalEnhancerUb2510	10.5127	withUb
Sbno2	3.50411	random		distalEnhancerUb2511	6.89283	withUb
Cyp3a57	2.55307	random		distalEnhancerUb2512	11.802	withUb
Fgfbp3	3.83789	random		distalEnhancerUb2513	8.70228	withUb
Mmp23	6.03749	random		distalEnhancerUb2514	13.6895	withUb
Gfral	1.79478	random		distalEnhancerUb2515	6.80242	withUb
Patj	4.04092	random		distalEnhancerUb2516	7.25214	withUb
Ndufa13	7.68701	random		distalEnhancerUb2517	14.3438	withUb
Gm10591	0.575272	random		distalEnhancerUb2518	20.2403	withUb
Csta2	2.22683	random		distalEnhancerUb2519	10.2199	withUb
Enpp5	3.22011	random		distalEnhancerUb2520	14.4279	withUb
Crebzf	4.65252	random		distalEnhancerUb2521	10.1105	withUb
Eml2	4.24575	random		distalEnhancerUb2522	14.0931	withUb
Ska1	3.21674	random		distalEnhancerUb2523	7.44652	withUb
4930474H20Rik	2.18477	random		distalEnhancerUb2524	17.5044	withUb
Bad	3.92502	random		distalEnhancerUb2525	9.87961	withUb
Gm5088	1.41655	random		distalEnhancerUb2526	13.2504	withUb
Mir7665	2.46752	random		distalEnhancerUb2527	9.99439	withUb
Dmd	3.93854	random		distalEnhancerUb2528	5.24024	withUb
Daam2	5.36697	random		distalEnhancerUb2529	5.76808	withUb
Eif1ax	2.37039	random		distalEnhancerUb2530	15.1579	withUb
Chst1	4.76716	random		distalEnhancerUb2531	6.19163	withUb
LOC115489285	0.122153	random		distalEnhancerUb2532	10.9981	withUb
Slc27a1	3.82066	random		distalEnhancerUb2533	6.31274	withUb
Ctla2a	3.10823	random		distalEnhancerUb2534	7.01277	withUb
Cxcl16	3.60598	random		distalEnhancerUb2535	10.0052	withUb
Celf3	2.15284	random		distalEnhancerUb2536	4.97622	withUb
Clip1	7.39346	random		distalEnhancerUb2537	17.7527	withUb
Cep83	4.76865	random		distalEnhancerUb2538	4.88988	withUb
1700012I11Rik	3.68461	random		distalEnhancerUb2539	19.6984	withUb
Mcc	4.47422	random		distalEnhancerUb2540	14.6334	withUb
Rbmy	0.649389	random		distalEnhancerUb2541	11.3943	withUb
Aggf1	3.65206	random		distalEnhancerUb2542	34.6355	withUb
Rai2	5.12409	random		distalEnhancerUb2543	9.55509	withUb
Pcdh15	3.20695	random		distalEnhancerUb2544	7.34806	withUb
Cog4	2.53349	random		distalEnhancerUb2545	8.12773	withUb
Olfr1354	1.64254	random		distalEnhancerUb2546	7.95837	withUb
Cep120	6.86081	random		distalEnhancerUb2547	5.24719	withUb
Trim43c	3.12903	random		distalEnhancerUb2548	5.15008	withUb
Kdm4a	11.7972	random		distalEnhancerUb2549	6.65628	withUb
Olfr43	2.17444	random		distalEnhancerUb2550	12.8653	withUb
Mrpl55	3.29509	random		distalEnhancerUb2551	8.52156	withUb
Ercc6l	1.23788	random		distalEnhancerUb2552	6.77053	withUb
Pbrm1	4.00488	random		distalEnhancerUb2553	10.1452	withUb
H2az1	4.45115	random		distalEnhancerUb2554	7.13205	withUb
Septin11	7.35097	random		distalEnhancerUb2555	10.9487	withUb
4933439C10Rik	5.6226	random		distalEnhancerUb2556	13.797	withUb
1700113A16Rik	4.79518	random		distalEnhancerUb2557	2.77448	withUb
Naa60	3.61524	random		distalEnhancerUb2558	4.76341	withUb
Gm51278	3.16141	random		distalEnhancerUb2559	6.06807	withUb
Camk1d	6.31221	random		distalEnhancerUb2560	10.307	withUb
Abra	2.67771	random		distalEnhancerUb2561	24.7066	withUb
Tcf12	6.12612	random		distalEnhancerUb2562	13.2265	withUb
Mpped2	22.7539	random		distalEnhancerUb2563	22.139	withUb
Tatdn1	3.27731	random		distalEnhancerUb2564	16.3836	withUb
Hist1h2br	5.8059	random		distalEnhancerUb2565	12.8937	withUb
Tacc1	5.36191	random		distalEnhancerUb2566	10.0608	withUb
Vmn1r13	1.77537	random		distalEnhancerUb2567	11.8916	withUb
Srsf1	6.09399	random		distalEnhancerUb2568	12.4336	withUb
Hps4	2.56126	random		distalEnhancerUb2569	9.92556	withUb
Olfr63	1.75849	random		distalEnhancerUb2570	7.39722	withUb
Ldlrad4	2.75802	random		distalEnhancerUb2571	18.3105	withUb
Olfr1200	2.20741	random		distalEnhancerUb2572	12.4582	withUb
Tlr6	2.99665	random		distalEnhancerUb2573	6.79292	withUb
Olfr809	2.37982	random		distalEnhancerUb2574	7.13994	withUb
Mir6381	4.39909	random		distalEnhancerUb2575	5.40608	withUb
Ubtf	9.62446	random		distalEnhancerUb2576	20.9684	withUb
Tas2r119	2.78606	random		distalEnhancerUb2577	17.1386	withUb
Mphosph8	5.13594	random		distalEnhancerUb2578	8.66866	withUb
Atxn7l3	5.12906	random		distalEnhancerUb2579	7.39532	withUb
Slc22a7	3.79841	random		distalEnhancerUb2580	36.9667	withUb
Mfsd4b2	2.33143	random		distalEnhancerUb2581	12.8446	withUb
Tmem238l	2.84904	random		distalEnhancerUb2582	10.6248	withUb
Heg1	5.26911	random		distalEnhancerUb2583	13.3394	withUb
Trim2	7.2303	random		distalEnhancerUb2584	20.86	withUb
Fbh1	5.79148	random		distalEnhancerUb2585	30.5267	withUb
Herc4	3.93926	random		distalEnhancerUb2586	9.48309	withUb
Cntnap5c	2.02428	random		distalEnhancerUb2587	9.96434	withUb
Ndrg2	8.06553	random		distalEnhancerUb2588	15.5886	withUb
Mamdc2	4.82926	random		distalEnhancerUb2589	12.1406	withUb
Apbb3	3.94422	random		distalEnhancerUb2590	6.85287	withUb
Pappa2	2.93874	random		distalEnhancerUb2591	12.2275	withUb
Large2	4.28888	random		distalEnhancerUb2592	8.06294	withUb
Arhgef16	6.0279	random		distalEnhancerUb2593	6.97651	withUb
Sytl3	2.49552	random		distalEnhancerUb2594	17.7984	withUb
Fam111a	3.63718	random		distalEnhancerUb2595	8.23258	withUb
Nfx1	3.26813	random		distalEnhancerUb2596	19.2724	withUb
H6pd	4.7124	random		distalEnhancerUb2597	6.65906	withUb
Ric3	4.81449	random		distalEnhancerUb2598	14.856	withUb
Dbx2	9.43275	random		distalEnhancerUb2599	10.3034	withUb
Aopep	7.80528	random		distalEnhancerUb2600	14.5412	withUb
Larp4	2.87822	random		distalEnhancerUb2601	5.28703	withUb
Sh3pxd2a	7.52486	random		distalEnhancerUb2602	10.2965	withUb
Angpt1	10.7479	random		distalEnhancerUb2603	32.8199	withUb
Hs6st2	2.85333	random		distalEnhancerUb2604	12.8536	withUb
Brsk2	4.28226	random		distalEnhancerUb2605	5.93423	withUb
Fam104a	5.13208	random		distalEnhancerUb2606	9.94678	withUb
Gabra6	2.15869	random		distalEnhancerUb2607	30.3304	withUb
Map4k2	5.63863	random		distalEnhancerUb2608	11.936	withUb
Exosc1	3.59658	random		distalEnhancerUb2609	8.24877	withUb
Gm21258	0.423134	random		distalEnhancerUb2610	6.25653	withUb
Celf2	9.77113	random		distalEnhancerUb2611	7.50468	withUb
Tmem176b	6.93506	random		distalEnhancerUb2612	19.4603	withUb
Zfa-ps	1.99356	random		distalEnhancerUb2613	15.3703	withUb
Hspb6	5.67131	random		distalEnhancerUb2614	8.2628	withUb
Abcc3	2.92455	random		distalEnhancerUb2615	10.2867	withUb
Mir363	1.49593	random		distalEnhancerUb2616	11.0417	withUb
Kansl2	5.38082	random		distalEnhancerUb2617	3.45369	withUb
Hsp90ab1	7.60668	random		distalEnhancerUb2618	3.38957	withUb
Gm51296	2.86841	random		distalEnhancerUb2619	6.7905	withUb
Nat8f4	2.99222	random		distalEnhancerUb2620	11.3163	withUb
Grm8	5.347	random		distalEnhancerUb2621	7.2143	withUb
Ldb3	1.99687	random		distalEnhancerUb2622	8.44268	withUb
Nova2	2.60724	random		distalEnhancerUb2623	9.27007	withUb
Gusb	3.96093	random		distalEnhancerUb2624	5.84778	withUb
Tns1	6.34081	random		distalEnhancerUb2625	6.275	withUb
Olfr902	1.88672	random		distalEnhancerUb2626	12.4383	withUb
Gtf3c6	5.52608	random		distalEnhancerUb2627	11.1746	withUb
Mir6933	2.96208	random		distalEnhancerUb2628	8.56049	withUb
Mfrp	2.67882	random		distalEnhancerUb2629	26.0639	withUb
Rbm10	4.18113	random		distalEnhancerUb2630	7.60414	withUb
Pdk1	4.65384	random		distalEnhancerUb2631	12.8016	withUb
Gm10310	1.39945	random		distalEnhancerUb2632	5.37825	withUb
Mir1942	2.61343	random		distalEnhancerUb2633	5.9846	withUb
Zfp24	4.20323	random		distalEnhancerUb2634	12.0629	withUb
Tecpr1	4.15963	random		distalEnhancerUb2635	4.54866	withUb
Tfg	4.02927	random		distalEnhancerUb2636	7.06671	withUb
Rusc2	3.88425	random		distalEnhancerUb2637	10.1167	withUb
Gm29461	4.11591	random		distalEnhancerUb2638	6.91802	withUb
Cops5	6.22245	random		distalEnhancerUb2639	5.73082	withUb
AI606473	16.4347	random		distalEnhancerUb2640	19.0481	withUb
Barhl2	26.2364	random		distalEnhancerUb2641	8.57942	withUb
Defa40	1.54563	random		distalEnhancerUb2642	30.5881	withUb
Defb15	1.9169	random		distalEnhancerUb2643	25.489	withUb
Cpne4	2.22922	random		distalEnhancerUb2644	4.62706	withUb
Atg9a	6.61382	random		distalEnhancerUb2645	6.27181	withUb
Gm15486	6.15474	random		distalEnhancerUb2646	16.1537	withUb
Dlx5	22.8549	random		distalEnhancerUb2647	10.7624	withUb
Lrmp	2.63397	random		distalEnhancerUb2648	5.33668	withUb
H2al1d	0.838954	random		distalEnhancerUb2649	9.48731	withUb
Mgrn1	4.20867	random		distalEnhancerUb2650	4.84112	withUb
Car12	3.5476	random		distalEnhancerUb2651	9.05816	withUb
Cd59b	3.60479	random		distalEnhancerUb2652	14.5291	withUb
Smg7	5.98784	random		distalEnhancerUb2653	22.5262	withUb
Pate5	1.90852	random		distalEnhancerUb2654	8.27774	withUb
Gbgt1	4.01967	random		distalEnhancerUb2655	8.81419	withUb
Cnga3	3.03093	random		distalEnhancerUb2656	6.2427	withUb
Tdrkh	4.82316	random		distalEnhancerUb2657	8.61018	withUb
Slc30a3	11.9111	random		distalEnhancerUb2658	15.9024	withUb
Slx4ip	6.34778	random		distalEnhancerUb2659	18.9632	withUb
Mir3090	2.72406	random		distalEnhancerUb2660	14.6976	withUb
Hccs	1.66681	random		distalEnhancerUb2661	10.5074	withUb
Brms1	4.96631	random		distalEnhancerUb2662	8.52479	withUb
Fam162b	2.57498	random		distalEnhancerUb2663	11.997	withUb
Vmn1r244	1.75525	random		distalEnhancerUb2664	13.1339	withUb
Gm10230	0.497968	random		distalEnhancerUb2665	8.65697	withUb
Oaz3	2.11311	random		distalEnhancerUb2666	11.0473	withUb
Zfp131	3.64077	random		distalEnhancerUb2667	2.92897	withUb
Lsm8	2.35198	random		distalEnhancerUb2668	6.15622	withUb
Hck	3.48008	random		distalEnhancerUb2669	6.91685	withUb
Il34	1.33066	random		distalEnhancerUb2670	14.4815	withUb
2310043O21Rik	2.67032	random		distalEnhancerUb2671	15.4782	withUb
Ankrd12	3.72648	random		distalEnhancerUb2672	10.2194	withUb
Sigmar1	3.64192	random		distalEnhancerUb2673	7.37086	withUb
Ctps	4.61426	random		distalEnhancerUb2674	9.20201	withUb
Dysf	3.51415	random		distalEnhancerUb2675	7.94887	withUb
Adam23	3.90631	random		distalEnhancerUb2676	8.73807	withUb
Zfp644	5.50594	random		distalEnhancerUb2677	10.0828	withUb
Nedd4	8.649	random		distalEnhancerUb2678	14.0626	withUb
Lad1	6.14192	random		distalEnhancerUb2679	11.3466	withUb
Pcdh18	6.65572	random		distalEnhancerUb2680	12.2143	withUb
Gm5144	9.47812	random		distalEnhancerUb2681	8.19659	withUb
Fyb2	4.555	random		distalEnhancerUb2682	13.9056	withUb
Smc4	5.80362	random		distalEnhancerUb2683	10.5369	withUb
Hsp90aa1	5.1209	random		distalEnhancerUb2684	21.2166	withUb
Mterf3	3.53354	random		distalEnhancerUb2685	14.6756	withUb
Lrrc10b	9.14458	random		distalEnhancerUb2686	23.2716	withUb
Zfp641	3.61011	random		distalEnhancerUb2687	15.2311	withUb
Slc52a3	2.64948	random		distalEnhancerUb2688	17.7666	withUb
4930429H19Rik	5.40273	random		distalEnhancerUb2689	7.92875	withUb
Klk8	2.88811	random		distalEnhancerUb2690	8.79737	withUb
Arhgap32	4.23293	random		distalEnhancerUb2691	7.0841	withUb
9230112J17Rik	2.14227	random		distalEnhancerUb2692	8.71427	withUb
Supt16	3.73876	random		distalEnhancerUb2693	18.7678	withUb
Cacna1b	3.01388	random		distalEnhancerUb2694	8.1471	withUb
Paip2	4.49696	random		distalEnhancerUb2695	6.98084	withUb
Slc39a14	2.88986	random		distalEnhancerUb2696	8.998	withUb
Coro6	6.27393	random		distalEnhancerUb2697	11.5127	withUb
Nradd	4.23897	random		distalEnhancerUb2698	14.1201	withUb
Acsl6	2.91311	random		distalEnhancerUb2699	6.93614	withUb
Zfp821	3.00201	random		distalEnhancerUb2700	5.71365	withUb
Pde1a	4.08586	random		distalEnhancerUb2701	10.5355	withUb
Sh3glb2	3.13614	random		distalEnhancerUb2702	8.61946	withUb
Ahr	2.32978	random		distalEnhancerUb2703	10.5942	withUb
Mir7234	2.02781	random		distalEnhancerUb2949	10.0969	withUb
1700029H14Rik	1.94686	random		distalEnhancerUb3134	5.26118	withUb
Mir6537	1.90302	random		distalEnhancerUb3133	5.31869	withUb
Slc38a7	1.41511	random		distalEnhancerUb3132	13.6263	withUb
Ppp6r1	5.08074	random		distalEnhancerUb3131	11.875	withUb
Pja2	6.05136	random		distalEnhancerUb3130	13.2954	withUb
Rngtt	2.97585	random		distalEnhancerUb3129	7.99435	withUb
Mettl5	4.96062	random		distalEnhancerUb3128	4.55181	withUb
Cyb561a3	4.68334	random		distalEnhancerUb3127	15.9594	withUb
Mmp9	5.68934	random		distalEnhancerUb3126	8.82531	withUb
Vaultrc5	5.07033	random		distalEnhancerUb3125	8.36456	withUb
Lamtor2	4.48773	random		distalEnhancerUb3124	8.08883	withUb
Gadd45gip1	3.88233	random		distalEnhancerUb3123	9.85718	withUb
1700109G14Rik	2.15789	random		distalEnhancerUb3122	5.36482	withUb
Pprc1	4.41587	random		distalEnhancerUb3121	4.52298	withUb
LOC100861978	0	random		distalEnhancerUb3120	6.31112	withUb
Mir7027	3.75309	random		distalEnhancerUb3119	4.0326	withUb
Zfp418	2.58227	random		distalEnhancerUb3118	5.6791	withUb
Mir122b	2.25146	random		distalEnhancerUb3117	9.19222	withUb
Fbxw17	2.98601	random		distalEnhancerUb3116	9.97227	withUb
Olfr48	2.2274	random		distalEnhancerUb3115	5.05361	withUb
Slc25a54	2.34028	random		distalEnhancerUb3114	15.0909	withUb
Vrk1	3.98167	random		distalEnhancerUb3113	6.419	withUb
Krt222	2.83605	random		distalEnhancerUb3112	8.14933	withUb
Ate1	4.19056	random		distalEnhancerUb3111	15.373	withUb
Ovol3	2.73378	random		distalEnhancerUb3110	23.7949	withUb
Paics	4.24131	random		distalEnhancerUb3109	6.92931	withUb
Spen	7.14575	random		distalEnhancerUb3108	10.2301	withUb
Slc26a5	2.36123	random		distalEnhancerUb3107	15.1785	withUb
Sfrp5	5.64482	random		distalEnhancerUb3106	12.7415	withUb
Ddhd2	4.83555	random		distalEnhancerUb3105	6.96838	withUb
Scd4	2.63651	random		distalEnhancerUb3104	5.05527	withUb
Snhg17	2.47932	random		distalEnhancerUb3103	15.4098	withUb
Efhd2	3.90949	random		distalEnhancerUb3102	6.05049	withUb
Exosc7	4.04942	random		distalEnhancerUb3101	13.9543	withUb
Mir466f-4	10.8426	random		distalEnhancerUb3100	9.14907	withUb
Kat8	4.08302	random		distalEnhancerUb3099	7.81966	withUb
H2al2a	2.17684	random		distalEnhancerUb3098	14.9489	withUb
Olfr1184	2.71584	random		distalEnhancerUb3097	6.50966	withUb
Kcnma1	6.51355	random		distalEnhancerUb3096	6.65616	withUb
A630075F10Rik	7.97511	random		distalEnhancerUb3095	17.4683	withUb
Gm15348	2.4779	random		distalEnhancerUb3094	23.8186	withUb
Dnajc4	3.75873	random		distalEnhancerUb3093	13.8143	withUb
Cbx5	5.84969	random		distalEnhancerUb3092	36.9645	withUb
Rnf14	5.58307	random		distalEnhancerUb3091	6.18791	withUb
Mir3963	2.44303	random		distalEnhancerUb3090	17.6158	withUb
Cd163l1	1.57883	random		distalEnhancerUb3089	12.7517	withUb
Magi1	7.82909	random		distalEnhancerUb3088	6.83557	withUb
Osbpl9	4.60837	random		distalEnhancerUb3087	12.4898	withUb
Pms2	3.47959	random		distalEnhancerUb3086	15.0543	withUb
Olfr402	1.79911	random		distalEnhancerUb3085	14.2783	withUb
Acbd4	8.8775	random		distalEnhancerUb3084	29.1239	withUb
M6pr	4.0418	random		distalEnhancerUb3083	27.2272	withUb
Pcp4	5.97574	random		distalEnhancerUb3082	10.6217	withUb
4930503H13Rik	1.51542	random		distalEnhancerUb3081	17.5529	withUb
Nsd2	3.69528	random		distalEnhancerUb3080	26.5078	withUb
Gm10665	1.94385	random		distalEnhancerUb3079	12.3543	withUb
Gys2	3.10424	random		distalEnhancerUb3078	12.4669	withUb
Samd12	3.08234	random		distalEnhancerUb3077	9.67011	withUb
Dlgap1	2.21448	random		distalEnhancerUb3076	13.385	withUb
Galnt7	11.4667	random		distalEnhancerUb3075	10.4792	withUb
4930441H08Rik	1.87514	random		distalEnhancerUb3074	6.33248	withUb
Coq5	4.08814	random		distalEnhancerUb3073	9.59884	withUb
Flna	2.83453	random		distalEnhancerUb3072	6.94898	withUb
A330069E16Rik	5.67223	random		distalEnhancerUb3071	7.21532	withUb
Minar2	2.75801	random		distalEnhancerUb3070	8.46499	withUb
Glt6d1	2.04087	random		distalEnhancerUb3069	10.4646	withUb
Tsc22d2	6.16095	random		distalEnhancerUb3068	14.7287	withUb
Ddx39	4.37574	random		distalEnhancerUb3067	12.5938	withUb
A630076J17Rik	3.5826	random		distalEnhancerUb3066	9.43646	withUb
Tnip1	2.45667	random		distalEnhancerUb3065	9.24984	withUb
OTTMUSG00000016609	0.158148	random		distalEnhancerUb3064	18.6919	withUb
Rdh14	4.876	random		distalEnhancerUb3063	6.95145	withUb
Cd177	2.22658	random		distalEnhancerUb3062	8.39846	withUb
Cad	4.51986	random		distalEnhancerUb3061	4.3118	withUb
Mtres1	3.98064	random		distalEnhancerUb3060	7.03045	withUb
B3gnt5	3.21578	random		distalEnhancerUb3059	10.6045	withUb
R3hcc1l	4.13944	random		distalEnhancerUb3058	4.73618	withUb
Phkg2	8.10843	random		distalEnhancerUb3057	7.93601	withUb
Gpkow	1.96025	random		distalEnhancerUb3056	16.0392	withUb
Rnpep	6.2084	random		distalEnhancerUb3055	13.0054	withUb
Wwp1	4.07186	random		distalEnhancerUb3054	14.0046	withUb
Oprl1	1.80679	random		distalEnhancerUb3053	13.4838	withUb
Col24a1	3.24896	random		distalEnhancerUb3052	11.639	withUb
Serpinb1a	1.87311	random		distalEnhancerUb3051	6.13478	withUb
1700007P06Rik	4.48762	random		distalEnhancerUb3050	9.40048	withUb
Lsm6	4.00716	random		distalEnhancerUb3049	17.4531	withUb
Setd1b	15.9749	random		distalEnhancerUb3048	7.48358	withUb
Shprh	3.4416	random		distalEnhancerUb3047	7.46465	withUb
Ntf3	7.38325	random		distalEnhancerUb3046	4.38425	withUb
Clk4	5.49414	random		distalEnhancerUb3045	3.50224	withUb
Gm36712	3.38662	random		distalEnhancerUb3044	6.91592	withUb
Naga	5.10351	random		distalEnhancerUb3043	5.46085	withUb
Olfr658	2.68455	random		distalEnhancerUb3042	4.06008	withUb
Osbpl6	2.43922	random		distalEnhancerUb3041	4.83104	withUb
Alpk1	3.79172	random		distalEnhancerUb3040	15.3112	withUb
Stard6	2.92205	random		distalEnhancerUb3039	12.5591	withUb
Lrch2	2.02282	random		distalEnhancerUb3038	10.7764	withUb
Rbfox1	4.7785	random		distalEnhancerUb3037	12.1477	withUb
Mylk3	1.24353	random		distalEnhancerUb3036	5.33382	withUb
Pbx1	15.1173	random		distalEnhancerUb3035	8.66317	withUb
Hmgcl	3.62066	random		distalEnhancerUb3034	20.9322	withUb
Upp1	6.07367	random		distalEnhancerUb3033	4.55863	withUb
Olfr224	2.42449	random		distalEnhancerUb3032	3.62298	withUb
Mblac2	3.93188	random		distalEnhancerUb3031	6.70385	withUb
Dcst2	1.99415	random		distalEnhancerUb3030	15.1314	withUb
Gm24148	3.899	random		distalEnhancerUb3029	9.57049	withUb
AA543401	2.21049	random		distalEnhancerUb3028	12.9485	withUb
Mir466b-5	1.54126	random		distalEnhancerUb3027	7.19449	withUb
Spc24	3.13538	random		distalEnhancerUb3026	6.20514	withUb
Hmgn5	3.28085	random		distalEnhancerUb3025	7.8261	withUb
Gm16630	3.07208	random		distalEnhancerUb3024	5.79043	withUb
Mir3106	2.51106	random		distalEnhancerUb3023	8.44539	withUb
Nifk	4.93929	random		distalEnhancerUb3022	9.10291	withUb
Hnmt	4.19235	random		distalEnhancerUb3021	9.76289	withUb
Chrm2	5.26449	random		distalEnhancerUb3020	11.1591	withUb
S100a14	2.3623	random		distalEnhancerUb3019	10.1774	withUb
Zfp612	1.29296	random		distalEnhancerUb3018	9.9469	withUb
Tysnd1	4.92057	random		distalEnhancerUb3017	17.5438	withUb
Pfkfb3	7.24021	random		distalEnhancerUb3016	11.9613	withUb
Gata3	12.2262	random		distalEnhancerUb3015	5.17169	withUb
Uros	4.43874	random		distalEnhancerUb3014	10.1233	withUb
Esrrb	9.08248	random		distalEnhancerUb3013	10.2856	withUb
Gm16907	3.17622	random		distalEnhancerUb3012	20.9534	withUb
Utp11	4.06154	random		distalEnhancerUb3011	8.85425	withUb
Mir1955	3.58663	random		distalEnhancerUb3010	16.0968	withUb
Spag11a	1.62092	random		distalEnhancerUb3009	13.3555	withUb
Slc22a27	1.81559	random		distalEnhancerUb3008	18.5487	withUb
Kcnj15	2.23144	random		distalEnhancerUb3007	12.7453	withUb
Derl3	7.30997	random		distalEnhancerUb3006	22.8691	withUb
Ankef1	2.89625	random		distalEnhancerUb3005	7.76663	withUb
Tpp2	7.18762	random		distalEnhancerUb3004	16.7905	withUb
Abca7	4.33587	random		distalEnhancerUb3003	5.67158	withUb
Mtg2	4.66528	random		distalEnhancerUb3002	5.76942	withUb
Phf1	4.06629	random		distalEnhancerUb3001	6.24887	withUb
Flad1	4.58516	random		distalEnhancerUb3000	9.23793	withUb
Slc24a2	3.37228	random		distalEnhancerUb2999	6.86595	withUb
Actr6	3.65994	random		distalEnhancerUb2998	8.53959	withUb
Gm33337	2.82221	random		distalEnhancerUb2997	8.15135	withUb
Phtf2	4.66853	random		distalEnhancerUb2996	8.53821	withUb
Nmi	3.75613	random		distalEnhancerUb2995	6.67526	withUb
Tnfaip8	3.78036	random		distalEnhancerUb2994	5.7899	withUb
Syt1	3.39966	random		distalEnhancerUb2993	5.52836	withUb
Gm31747	2.00228	random		distalEnhancerUb2992	7.78672	withUb
Olfr1168	2.94096	random		distalEnhancerUb2991	11.3536	withUb
Magea6	0.657907	random		distalEnhancerUb2990	16.3137	withUb
A730046J19Rik	1.3474	random		distalEnhancerUb2989	13.8415	withUb
Enah	19.1213	random		distalEnhancerUb2988	7.87015	withUb
Snord45b	3.98443	random		distalEnhancerUb2987	4.503	withUb
Pcdha2	2.04503	random		distalEnhancerUb2986	6.42816	withUb
Epb41l1	4.18359	random		distalEnhancerUb2985	3.79962	withUb
Gimd1	3.3297	random		distalEnhancerUb2984	7.49944	withUb
Itih5	3.35902	random		distalEnhancerUb2983	7.58332	withUb
Mdp1	3.4113	random		distalEnhancerUb2982	8.37827	withUb
Mecr	3.65658	random		distalEnhancerUb2981	8.18739	withUb
Wfdc1	2.09543	random		distalEnhancerUb2980	19.5477	withUb
E2f3	7.74085	random		distalEnhancerUb2979	6.61002	withUb
Mc3r	5.06886	random		distalEnhancerUb2978	6.98042	withUb
Kank4	4.00041	random		distalEnhancerUb2977	8.32534	withUb
Msl3l2	3.2233	random		distalEnhancerUb2976	20.2062	withUb
Rgs12	3.61496	random		distalEnhancerUb2975	41.6883	withUb
Eqtn	2.36332	random		distalEnhancerUb2974	5.72313	withUb
Skint11	3.21375	random		distalEnhancerUb2973	7.21176	withUb
Synpr	2.00184	random		distalEnhancerUb2972	7.54692	withUb
Kctd15	19.2994	random		distalEnhancerUb2971	17.7282	withUb
Zfp672	4.73097	random		distalEnhancerUb2970	11.7875	withUb
Cyren	4.40288	random		distalEnhancerUb2969	7.36287	withUb
Neurl1a	5.49891	random		distalEnhancerUb2968	12.9578	withUb
Mapk8ip3	4.08754	random		distalEnhancerUb2967	23.0457	withUb
Tnfaip8l1	4.29606	random		distalEnhancerUb2966	12.3591	withUb
Cbln3	3.79329	random		distalEnhancerUb2965	29.1123	withUb
Eng	3.30726	random		distalEnhancerUb2964	20.6225	withUb
Emc7	4.69035	random		distalEnhancerUb2963	17.3576	withUb
Ahsa2	4.2913	random		distalEnhancerUb2962	16.2357	withUb
Olfr582	2.54911	random		distalEnhancerUb2961	18.4439	withUb
Far1	8.95343	random		distalEnhancerUb2960	18.3308	withUb
Hnrnpr	5.63223	random		distalEnhancerUb2959	18.9597	withUb
Sgtb	5.22249	random		distalEnhancerUb2958	16.5644	withUb
Ddost	3.78897	random		distalEnhancerUb2957	11.8754	withUb
Dnm1	3.44854	random		distalEnhancerUb2956	14.8308	withUb
Mtfr1	3.96333	random		distalEnhancerUb2955	11.671	withUb
4930405A10Rik	2.53808	random		distalEnhancerUb2954	13.2126	withUb
Tnfaip3	4.67357	random		distalEnhancerUb2953	9.0756	withUb
Hnrnpf	5.46959	random		distalEnhancerUb2952	9.55236	withUb
Gcnt2	7.72921	random		distalEnhancerUb2951	4.79783	withUb
Btf3	5.10599	random		distalEnhancerUb2950	8.62236	withUb
5033406O09Rik	2.77803	random		distalEnhancerUb2948	16.2204	withUb
Gm13483	5.15664	random		distalEnhancerUb2947	7.14612	withUb
Cdc14a	3.00738	random		distalEnhancerUb2946	7.42812	withUb
Gm30052	2.0706	random		distalEnhancerUb2945	14.9052	withUb
Ankrd36	1.75293	random		distalEnhancerUb2944	5.63258	withUb
Mief1	3.18488	random		distalEnhancerUb2943	6.36018	withUb
Homez	5.18042	random		distalEnhancerUb2942	12.2754	withUb
Bach2os	5.48168	random		distalEnhancerUb2941	14.3946	withUb
Fcna	1.87769	random		distalEnhancerUb2940	8.36817	withUb
Lias	4.27582	random		distalEnhancerUb2939	7.60451	withUb
Mettl6	2.79168	random		distalEnhancerUb2867	10.2055	withUb
LOC115489283	0.0977721	random		distalEnhancerUb2868	16.1095	withUb
Slc25a25	5.12615	random		distalEnhancerUb2869	10.9177	withUb
Srgn	2.42643	random		distalEnhancerUb2870	13.9337	withUb
3830406C13Rik	4.57524	random		distalEnhancerUb2871	20.8924	withUb
Rad51b	4.54599	random		distalEnhancerUb2872	29.1059	withUb
Sat1	2.56815	random		distalEnhancerUb2873	9.33839	withUb
Timm17b	2.57741	random		distalEnhancerUb2874	11.2502	withUb
Rab7	2.72465	random		distalEnhancerUb2875	6.67666	withUb
Gm12374	2.24637	random		distalEnhancerUb2876	8.63694	withUb
Ctsw	2.62525	random		distalEnhancerUb2877	0	withUb
Eif4e1b	3.75178	random		distalEnhancerUb2878	16.3513	withUb
Arhgef7	4.99467	random		distalEnhancerUb2879	8.41447	withUb
Snapc3	3.52966	random		distalEnhancerUb2880	6.47672	withUb
Cpt1b	2.40185	random		distalEnhancerUb2881	7.1742	withUb
Abl1	4.52512	random		distalEnhancerUb2882	7.36054	withUb
Yif1b	5.12521	random		distalEnhancerUb2883	6.21582	withUb
Pcdh7	11.6273	random		distalEnhancerUb2884	20.295	withUb
Rnf19b	4.28185	random		distalEnhancerUb2885	15.5895	withUb
Cenpm	4.40907	random		distalEnhancerUb2886	9.55973	withUb
Tas2r106	1.53753	random		distalEnhancerUb2887	19.9687	withUb
Pip5k1c	4.68288	random		distalEnhancerUb2888	8.00893	withUb
Adgrf5	2.40049	random		distalEnhancerUb2889	23.9092	withUb
Sft2d2	8.06038	random		distalEnhancerUb2890	19.163	withUb
Ypel1	3.4716	random		distalEnhancerUb2891	8.9251	withUb
Sart3	4.47792	random		distalEnhancerUb2892	10.7211	withUb
Gm22109	7.05593	random		distalEnhancerUb2893	11.8571	withUb
Scgn	2.34514	random		distalEnhancerUb2894	32.5248	withUb
Aldoart2	2.87387	random		distalEnhancerUb2895	7.33716	withUb
Mir32	2.53196	random		distalEnhancerUb2896	11.333	withUb
Gm765	2.60304	random		distalEnhancerUb2897	29.6006	withUb
Tbc1d7	3.64838	random		distalEnhancerUb2898	16.0077	withUb
Asb5	2.61744	random		distalEnhancerUb2899	8.25637	withUb
Ddx5	6.67	random		distalEnhancerUb2900	17.0586	withUb
Gatad2a	5.61839	random		distalEnhancerUb2901	18.8567	withUb
Trit1	4.04226	random		distalEnhancerUb2902	28.1554	withUb
Tnnt2	3.3693	random		distalEnhancerUb2903	27.6342	withUb
Mroh5	6.88609	random		distalEnhancerUb2904	14.2528	withUb
Spinkl	2.75041	random		distalEnhancerUb2905	10.1971	withUb
Ppm1f	2.90383	random		distalEnhancerUb2906	8.19235	withUb
Prr7	6.33659	random		distalEnhancerUb2907	11.5048	withUb
Timm10b	3.55734	random		distalEnhancerUb2908	15.6609	withUb
Vash2	9.45262	positive3		distalEnhancerUb2909	7.13595	withUb
Cnnm4	6.48349	positive3		distalEnhancerUb2910	10.5946	withUb
Arid5a	11.7422	positive3		distalEnhancerUb2911	24.8675	withUb
Pou2f1	10.6001	positive3		distalEnhancerUb2912	14.6964	withUb
Mgat5	8.21687	positive3		distalEnhancerUb2913	6.44526	withUb
Agap1	10.596	positive3		distalEnhancerUb2914	20.6954	withUb
Nrp2	28.0596	positive3		distalEnhancerUb2915	18.2309	withUb
5033404E19Rik	6.90914	positive3		distalEnhancerUb2916	7.28552	withUb
Gm26641	6.28243	positive3		distalEnhancerUb2917	8.36778	withUb
Epha4	41.0005	positive3		distalEnhancerUb2918	3.82901	withUb
Smyd2	11.1297	positive3		distalEnhancerUb2919	7.68383	withUb
Lgr6	19.727	positive3		distalEnhancerUb2920	9.12318	withUb
Rgs20	12.9922	positive3		distalEnhancerUb2921	8.36519	withUb
Creg2	8.4048	positive3		distalEnhancerUb2922	14.4907	withUb
Steap3	15.5168	positive3		distalEnhancerUb2923	8.82334	withUb
Kcne4	8.53825	positive3		distalEnhancerUb2924	5.56006	withUb
Cavin2	22.4839	positive3		distalEnhancerUb2925	7.38574	withUb
Sh3bp4	24.1404	positive3		distalEnhancerUb2926	6.33853	withUb
Sulf1	19.5322	positive3		distalEnhancerUb2927	10.0896	withUb
Plxna2	13.5191	positive3		distalEnhancerUb2928	8.05058	withUb
Sema4c	28.0167	positive3		distalEnhancerUb2929	6.18139	withUb
Shisa4	5.48708	positive3		distalEnhancerUb2930	4.94568	withUb
Asic4	19.2207	positive3		distalEnhancerUb2931	8.39064	withUb
Fam129a	7.58428	positive3		distalEnhancerUb2932	10.2885	withUb
Nabp1	8.27802	positive3		distalEnhancerUb2933	8.82836	withUb
1700019D03Rik	7.23664	positive3		distalEnhancerUb2934	15.6484	withUb
Rnf149	6.77375	positive3		distalEnhancerUb2935	9.12957	withUb
Gm5523	10.9831	positive3		distalEnhancerUb2936	9.50962	withUb
Fam72a	19.15	positive3		distalEnhancerUb2937	7.24123	withUb
Mfsd6	6.34886	positive3		distalEnhancerUb2938	8.43847	withUb
Slc39a10	9.12633	positive3		distalEnhancerUb3310	7.83434	withUb
Rgs8	10.3714	positive3		distalEnhancerUb3135	12.1808	withUb
Slc19a2	6.7548	positive3		distalEnhancerUb3136	7.3834	withUb
1700065J18Rik	5.3679	positive3		distalEnhancerUb3137	12.3895	withUb
Ankrd44	6.91277	positive3		distalEnhancerUb3138	8.51274	withUb
Mgat4a	18.2273	positive3		distalEnhancerUb3139	19.8938	withUb
Arl4c	8.62212	positive3		distalEnhancerUb3140	6.33827	withUb
Srgap2	20.0571	positive3		distalEnhancerUb3141	18.7336	withUb
Dgkd	6.79621	positive3		distalEnhancerUb3142	22.0088	withUb
Cdk15	6.41756	positive3		distalEnhancerUb3143	9.90832	withUb
Fn1	5.77889	positive3		distalEnhancerUb3144	3.77777	withUb
Tgfb2	16.0539	positive3		distalEnhancerUb3145	9.07427	withUb
Itpkb	11.3669	positive3		distalEnhancerUb3146	6.35291	withUb
B3gat2	15.437	positive3		distalEnhancerUb3147	7.01436	withUb
Susd4	7.76517	positive3		distalEnhancerUb3148	11.1334	withUb
Atf3	18.269	positive3		distalEnhancerUb3149	7.17324	withUb
Sgpp2	11.5339	positive3		distalEnhancerUb3150	12.1995	withUb
Rdh10	11.1959	positive3		distalEnhancerUb3151	12.0007	withUb
Sox13	8.63318	positive3		distalEnhancerUb3152	10.0302	withUb
Tagln2	13.1041	positive3		distalEnhancerUb3153	7.95194	withUb
Gm5532	11.0077	positive3		distalEnhancerUb3154	10.0779	withUb
9330175M20Rik	14.5225	positive3		distalEnhancerUb3155	13.3365	withUb
Gm9530	17.4075	positive3		distalEnhancerUb3156	9.6127	withUb
Rnpep	6.2084	positive3		distalEnhancerUb3157	20.3793	withUb
Rev1	8.73289	positive3		distalEnhancerUb3158	21.5283	withUb
Pou3f3	49.7869	positive3		distalEnhancerUb3159	18.5199	withUb
2010300C02Rik	7.9911	positive3		distalEnhancerUb3160	29.5883	withUb
D1Ertd622e	7.42917	positive3		distalEnhancerUb3161	8.24067	withUb
Aff3	38.6035	positive3		distalEnhancerUb3162	9.41512	withUb
Lamc2	5.81119	positive3		distalEnhancerUb3163	23.3311	withUb
Nos1ap	6.59142	positive3		distalEnhancerUb3164	9.64334	withUb
Pax3	44.8338	positive3		distalEnhancerUb3165	8.60146	withUb
Olfml2b	5.4011	positive3		distalEnhancerUb3166	11.6095	withUb
Rnasel	12.3467	positive3		distalEnhancerUb3167	6.45917	withUb
Rpl7	8.7889	positive3		distalEnhancerUb3168	5.64636	withUb
Prrx1	18.1673	positive3		distalEnhancerUb3169	10.3052	withUb
Prox1	26.5286	positive3		distalEnhancerUb3170	10.3835	withUb
1700034H15Rik	7.00506	positive3		distalEnhancerUb3171	9.85448	withUb
Nr5a2	13.8471	positive3		distalEnhancerUb3172	5.56783	withUb
Xpr1	6.48101	positive3		distalEnhancerUb3173	4.52027	withUb
Rnf152	6.18825	positive3		distalEnhancerUb3174	5.34252	withUb
LOC102632463	27.6639	positive3		distalEnhancerUb3175	7.03813	withUb
Pam	5.81775	positive3		distalEnhancerUb3176	9.68731	withUb
Ikzf2	8.18929	positive3		distalEnhancerUb3177	7.05094	withUb
Fzd7	17.3596	positive3		distalEnhancerUb3178	21.5622	withUb
Tbc1d8	7.73648	positive3		distalEnhancerUb3179	8.52216	withUb
Pik3c2b	8.3165	positive3		distalEnhancerUb3180	8.38217	withUb
Lamc1	7.66756	positive3		distalEnhancerUb3181	8.01659	withUb
Serpine2	10.6639	positive3		distalEnhancerUb3182	9.33631	withUb
Bok	6.69878	positive3		distalEnhancerUb3183	20.5007	withUb
Kcnk2	5.05736	positive3		distalEnhancerUb3184	7.70621	withUb
Inhbb	18.6491	positive3		distalEnhancerUb3185	7.15568	withUb
Mir6349	5.36339	positive3		distalEnhancerUb3186	7.4456	withUb
Ralgps2	9.69143	positive3		distalEnhancerUb3187	4.67806	withUb
Kif26b	26.5911	positive3		distalEnhancerUb3188	7.4975	withUb
Rgs16	25.3325	positive3		distalEnhancerUb3189	7.9553	withUb
Tmem131	11.7628	positive3		distalEnhancerUb3190	12.8098	withUb
Phlda3	11.8448	positive3		distalEnhancerUb3191	4.86294	withUb
Plcl1	20.1585	positive3		distalEnhancerUb3192	8.66654	withUb
Lpgat1	6.90859	positive3		distalEnhancerUb3193	20.4382	withUb
Sertad4	46.4201	positive3		distalEnhancerUb3194	12.8604	withUb
Ncoa2	13.5351	positive3		distalEnhancerUb3195	21.3092	withUb
Tmcc2	8.79541	positive3		distalEnhancerUb3196	15.4648	withUb
Enah	19.1213	positive3		distalEnhancerUb3197	11.2467	withUb
Gm20753	6.4486	positive3		distalEnhancerUb3198	15.3902	withUb
Hlx	20.0363	positive3		distalEnhancerUb3199	12.8775	withUb
Utp14b	11.0248	positive3		distalEnhancerUb3200	6.76389	withUb
Ptpn14	7.91374	positive3		distalEnhancerUb3201	6.23187	withUb
Myo1b	5.65137	positive3		distalEnhancerUb3202	25.0839	withUb
Map4k4	16.1154	positive3		distalEnhancerUb3203	19.1354	withUb
Wnt6	20.7837	positive3		distalEnhancerUb3204	15.4142	withUb
Tlr5	9.53429	positive3		distalEnhancerUb3205	13.5366	withUb
Camsap2	7.82193	positive3		distalEnhancerUb3206	20.6557	withUb
Rgl1	7.41645	positive3		distalEnhancerUb3207	10.1372	withUb
Adora1	9.31416	positive3		distalEnhancerUb3208	18.9409	withUb
Cryba2	12.5306	positive3		distalEnhancerUb3209	16.937	withUb
Acsl3	11.1071	positive3		distalEnhancerUb3210	15.7621	withUb
Igfbp5	17.2866	positive3		distalEnhancerUb3211	15.4094	withUb
Gbx2	58.9821	positive3		distalEnhancerUb3212	13.9251	withUb
Lrrn2	25.5902	positive3		distalEnhancerUb3213	24.1541	withUb
Nckap5	36.0664	positive3		distalEnhancerUb3214	8.57764	withUb
Hes6	9.55102	positive3		distalEnhancerUb3215	16.4908	withUb
Rcsd1	5.53065	positive3		distalEnhancerUb3216	19.9229	withUb
Kif1a	7.14311	positive3		distalEnhancerUb3217	9.03663	withUb
Gm15867	69.0818	positive3		distalEnhancerUb3218	10.1671	withUb
Pid1	8.51923	positive3		distalEnhancerUb3219	7.23595	withUb
Pcp4l1	8.85498	positive3		distalEnhancerUb3220	7.87328	withUb
Efhd1	19.2339	positive3		distalEnhancerUb3221	8.99644	withUb
6720483E21Rik	5.38009	positive3		distalEnhancerUb3222	14.9556	withUb
Pard3b	6.00183	positive3		distalEnhancerUb3223	11.7214	withUb
Prdm14	9.91217	positive3		distalEnhancerUb3224	8.3316	withUb
Mapkapk2	7.30758	positive3		distalEnhancerUb3225	7.42054	withUb
Twist2	10.4938	positive3		distalEnhancerUb3226	6.82673	withUb
Fam135a	6.58507	positive3		distalEnhancerUb3227	5.89928	withUb
Paqr8	5.39812	positive3		distalEnhancerUb3228	5.84215	withUb
Bcl2	10.3974	positive3		distalEnhancerUb3229	6.97044	withUb
Nck2	10.1015	positive3		distalEnhancerUb3230	24.4453	withUb
Ramp1	7.91504	positive3		distalEnhancerUb3231	20.3131	withUb
Esrrg	20.2467	positive3		distalEnhancerUb3232	7.58132	withUb
Mir375	17.5979	positive3		distalEnhancerUb3233	16.9741	withUb
Traf5	7.16165	positive3		distalEnhancerUb3234	24.4588	withUb
Dst	5.31988	positive3		distalEnhancerUb3235	7.55083	withUb
Gpc1	5.34567	positive3		distalEnhancerUb3236	6.37163	withUb
Zbtb18	17.8838	positive3		distalEnhancerUb3237	13.1379	withUb
Ivns1abp	6.53754	positive3		distalEnhancerUb3238	15.8322	withUb
Ier5	14.6101	positive3		distalEnhancerUb3239	22.9638	withUb
F11r	6.57454	positive3		distalEnhancerUb3240	14.0568	withUb
Npas2	27.4675	positive3		distalEnhancerUb3241	9.52538	withUb
Mpc2	7.4966	positive3		distalEnhancerUb3242	28.2593	withUb
Klhdc8a	13.9135	positive3		distalEnhancerUb3243	24.2513	withUb
9530026F06Rik	17.5684	positive3		distalEnhancerUb3244	12.1104	withUb
Tuba4a	7.64913	positive3		distalEnhancerUb3245	17.1121	withUb
Il1r1	6.36396	positive3		distalEnhancerUb3246	9.68411	withUb
Adgrb3	18.2083	positive3		distalEnhancerUb3247	8.50758	withUb
Pbx1	15.1173	positive3		distalEnhancerUb3248	9.75842	withUb
A730013G03Rik	42.851	positive3		distalEnhancerUb3249	10.5634	withUb
Lypd1	32.9516	positive3		distalEnhancerUb3250	11.5692	withUb
Hmcn1	15.0502	positive3		distalEnhancerUb3251	8.4584	withUb
Mir6546	1.99431	positive3		distalEnhancerUb3252	9.62924	withUb
Fam78b	19.7777	positive3		distalEnhancerUb3253	8.04826	withUb
Fam163a	8.46048	positive3		distalEnhancerUb3254	7.04693	withUb
Hdac4	8.75548	positive3		distalEnhancerUb3255	4.97858	withUb
Pantr2	26.0504	positive3		distalEnhancerUb3256	16.645	withUb
4933439K11Rik	6.24376	positive3		distalEnhancerUb3257	23.5077	withUb
Spats2l	11.0884	positive3		distalEnhancerUb3258	16.2259	withUb
Kif21b	12.8986	positive3		distalEnhancerUb3259	12.8767	withUb
Ptma	15.3524	positive3		distalEnhancerUb3260	8.47668	withUb
Per2	6.67259	positive3		distalEnhancerUb3261	6.3458	withUb
Gli2	25.8803	positive3		distalEnhancerUb3262	18.2413	withUb
Apol7d	5.72564	positive3		distalEnhancerUb3263	5.70542	withUb
Klf7	13.0781	positive3		distalEnhancerUb3264	9.91795	withUb
Sgk3	7.56942	positive3		distalEnhancerUb3265	10.2276	withUb
Eya1	30.0893	positive3		distalEnhancerUb3266	9.50774	withUb
Rgs2	8.66792	positive3		distalEnhancerUb3267	12.3195	withUb
Zcchc2	7.90899	positive3		distalEnhancerUb3268	17.1529	withUb
Lhx4	25.2604	positive3		distalEnhancerUb3269	27.2054	withUb
Batf3	8.49003	positive3		distalEnhancerUb3270	7.91413	withUb
2810025M15Rik	7.1761	positive3		distalEnhancerUb3271	11.2941	withUb
Raph1	7.73129	positive3		distalEnhancerUb3272	11.7343	withUb
Mir8114	12.0647	positive3		distalEnhancerUb3273	13.0532	withUb
Fzd5	10.2747	positive3		distalEnhancerUb3274	8.57184	withUb
Uck2	8.86193	positive3		distalEnhancerUb3275	16.7932	withUb
Msc	14.4925	positive3		distalEnhancerUb3276	16.7987	withUb
Bmpr2	8.20014	positive3		distalEnhancerUb3277	8.29165	withUb
Cdc42bpa	10.1997	positive3		distalEnhancerUb3278	10.3144	withUb
Lrrfip1	6.35711	positive3		distalEnhancerUb3279	11.7261	withUb
Btg2	11.3247	positive3		distalEnhancerUb3280	5.81016	withUb
1700025G04Rik	9.75037	positive3		distalEnhancerUb3281	14.6721	withUb
Slc9a2	8.55689	positive3		distalEnhancerUb3282	7.54766	withUb
Irs1	13.4688	positive3		distalEnhancerUb3283	6.83002	withUb
Gm19582	7.12668	positive3		distalEnhancerUb3284	14.6515	withUb
H3f3a	15.2988	positive3		distalEnhancerUb3285	36.2945	withUb
Rasal2	6.89978	positive3		distalEnhancerUb3286	10.0157	withUb
Cd55	7.91448	positive3		distalEnhancerUb3287	17.8119	withUb
Kcnh1	10.7211	positive3		distalEnhancerUb3288	9.08562	withUb
Gm16701	14.1035	positive3		distalEnhancerUb3289	8.1203	withUb
Slco5a1	12.5857	positive3		distalEnhancerUb3290	7.499	withUb
Nuak2	12.2462	positive3		distalEnhancerUb3291	9.53992	withUb
Phlpp1	6.55428	positive3		distalEnhancerUb3292	19.4421	withUb
Lefty1	4.85389	positive3		distalEnhancerUb3293	20.1482	withUb
Gm15850	12.0957	positive3		distalEnhancerUb3294	4.66862	withUb
C230024C17Rik	26.5454	positive3		distalEnhancerUb3295	12.2466	withUb
Gm7160	7.8334	positive3		distalEnhancerUb3296	14.8873	withUb
Hs6st1	8.85554	positive3		distalEnhancerUb3297	11.5079	withUb
Slc40a1	4.43858	positive3		distalEnhancerUb3298	24.2384	withUb
Gm17634	6.24424	positive3		distalEnhancerUb3299	27.3129	withUb
Wnt10a	15.9951	positive3		distalEnhancerUb3300	12.8044	withUb
9330162B11Rik	11.0043	positive3		distalEnhancerUb3301	16.8652	withUb
2900092D14Rik	17.7114	positive3		distalEnhancerUb3302	9.66658	withUb
Cxcr4	14.2491	positive3		distalEnhancerUb3303	34.0619	withUb
Gm5069	11.4352	positive3		distalEnhancerUb3304	44.8576	withUb
Sned1	8.16819	positive3		distalEnhancerUb3305	6.08675	withUb
Dcaf6	8.36461	positive3		distalEnhancerUb3306	15.8564	withUb
Pnkd	6.81349	positive3		distalEnhancerUb3307	8.05001	withUb
Ogfrl1	11.5735	positive3		distalEnhancerUb3308	8.66837	withUb
Pantr1	56.9169	positive3		distalEnhancerUb3569	7.08349	withUb
Bag2	7.06476	positive3		distalEnhancerUb3568	8.85015	withUb
Col5a2	5.5494	positive3		distalEnhancerUb3567	18.7509	withUb
Tnfrsf11a	5.31851	positive3		distalEnhancerUb3566	16.2506	withUb
Glul	12.0613	positive3		distalEnhancerUb3565	9.61125	withUb
Slc30a1	7.13319	positive3		distalEnhancerUb3564	12.5306	withUb
Ackr3	33.7533	positive3		distalEnhancerUb3563	7.29785	withUb
Lmx1a	42.0388	positive3		distalEnhancerUb3562	10.8114	withUb
Dusp23	7.69791	positive3		distalEnhancerUb3561	7.86435	withUb
Nr4a2	7.7138	positive3		distalEnhancerUb3560	18.7268	withUb
Fam171a1	3.6515	positive3		distalEnhancerUb3559	8.64503	withUb
Sulf2	27.9415	positive3		distalEnhancerUb3558	9.31417	withUb
Dgkz	4.38438	positive3		distalEnhancerUb3557	23.6374	withUb
Tox2	20.1261	positive3		distalEnhancerUb3556	32.2116	withUb
4930447M23Rik	4.62461	positive3		distalEnhancerUb3555	11.2228	withUb
Lypd6	8.30793	positive3		distalEnhancerUb3554	31.7389	withUb
Hipk3	8.72031	positive3		distalEnhancerUb3553	12.3081	withUb
Ass1	6.59714	positive3		distalEnhancerUb3552	8.47948	withUb
6530402F18Rik	33.1379	positive3		distalEnhancerUb3551	8.85874	withUb
Ccdc141	4.44995	positive3		distalEnhancerUb3550	10.6288	withUb
Tyro3	8.75013	positive3		distalEnhancerUb3549	18.8411	withUb
Dlx1	35.3743	positive3		distalEnhancerUb3548	13.4364	withUb
Gm14204	10.4086	positive3		distalEnhancerUb3547	9.46496	withUb
Arhgap21	6.56623	positive3		distalEnhancerUb3546	11.5933	withUb
Gm14207	31.3204	positive3		distalEnhancerUb3545	44.8023	withUb
Pde1a	6.22681	positive3		distalEnhancerUb3544	31.5109	withUb
Mir124a-3	8.99585	positive3		distalEnhancerUb3543	11.6074	withUb
Dnm1	3.44854	positive3		distalEnhancerUb3542	14.263	withUb
Zeb2	19.1796	positive3		distalEnhancerUb3541	25.2681	withUb
Scrt2	12.7126	positive3		distalEnhancerUb3540	18.1941	withUb
Cobll1	7.77957	positive3		distalEnhancerUb3539	13.9042	withUb
Cenpb	4.97716	positive3		distalEnhancerUb3538	20.2584	withUb
Psd4	3.66005	positive3		distalEnhancerUb3537	13.018	withUb
Slc20a1	3.93127	positive3		distalEnhancerUb3536	15.3165	withUb
Matn4	7.97456	positive3		distalEnhancerUb3535	8.22949	withUb
G630016G05Rik	24.7397	positive3		distalEnhancerUb3534	30.0491	withUb
Meis2	25.1532	positive3		distalEnhancerUb3533	13.9008	withUb
Rassf2	6.5119	positive3		distalEnhancerUb3532	22.2434	withUb
Usp6nl	3.95465	positive3		distalEnhancerUb3531	11.9089	withUb
Mir10b	7.10681	positive3		distalEnhancerUb3530	7.74826	withUb
Ss18l1	6.9007	positive3		distalEnhancerUb3529	22.8065	withUb
Gm14169	7.90814	positive3		distalEnhancerUb3528	9.87003	withUb
Ube2e3	9.95316	positive3		distalEnhancerUb3527	10.5221	withUb
Abtb2	12.8564	positive3		distalEnhancerUb3526	13.3164	withUb
Rtn4rl2	8.16822	positive3		distalEnhancerUb3525	6.47273	withUb
Bdnf	11.9652	positive3		distalEnhancerUb3524	22.802	withUb
Bmf	9.47077	positive3		distalEnhancerUb3523	17.7144	withUb
Pmepa1	32.7029	positive3		distalEnhancerUb3522	14.4636	withUb
Pbx3	11.3615	positive3		distalEnhancerUb3521	33.9248	withUb
Btbd3	12.8355	positive3		distalEnhancerUb3520	7.13863	withUb
Fmnl2	7.64353	positive3		distalEnhancerUb3519	6.18593	withUb
Commd3	8.0844	positive3		distalEnhancerUb3518	15.8914	withUb
Prrg4	9.45239	positive3		distalEnhancerUb3517	12.096	withUb
Smox	3.39393	positive3		distalEnhancerUb3516	13.0228	withUb
Nol4l	16.2331	positive3		distalEnhancerUb3515	7.68266	withUb
Gm35978	12.6926	positive3		distalEnhancerUb3514	6.54146	withUb
Prex1	5.67349	positive3		distalEnhancerUb3513	5.26418	withUb
Pak6	4.75895	positive3		distalEnhancerUb3512	6.5743	withUb
Sptan1	7.66601	positive3		distalEnhancerUb3511	9.74006	withUb
Astl	7.97101	positive3		distalEnhancerUb3510	4.20132	withUb
Thbs1	7.6662	positive3		distalEnhancerUb3509	7.439	withUb
Itgav	5.70801	positive3		distalEnhancerUb3508	4.60074	withUb
Itprid2	8.86399	positive3		distalEnhancerUb3507	8.61966	withUb
Ajm1	6.48658	positive3		distalEnhancerUb3506	5.15475	withUb
Taf4	6.14784	positive3		distalEnhancerUb3505	10.8361	withUb
Fam217b	11.9559	positive3		distalEnhancerUb3504	14.5483	withUb
Pard6b	4.73124	positive3		distalEnhancerUb3503	6.32184	withUb
Ppp1r3d	12.0871	positive3		distalEnhancerUb3502	27.1915	withUb
Etl4	5.0992	positive3		distalEnhancerUb3501	18.4692	withUb
Bcl2l1	7.27689	positive3		distalEnhancerUb3500	28.0105	withUb
Pax6	20.9219	positive3		distalEnhancerUb3499	22.2153	withUb
Jag1	20.1053	positive3		distalEnhancerUb3498	9.37759	withUb
Nebl	15.4585	positive3		distalEnhancerUb3497	19.7555	withUb
Gm14424	9.98202	positive3		distalEnhancerUb3496	14.5194	withUb
Hoxd11	10.9921	positive3		distalEnhancerUb3495	37.8964	withUb
Tshz2	7.8045	positive3		distalEnhancerUb3494	26.4996	withUb
Cebpb	5.98439	positive3		distalEnhancerUb3493	22.8269	withUb
Gnas	6.57043	positive3		distalEnhancerUb3492	11.9068	withUb
Trib3	4.2128	positive3		distalEnhancerUb3491	18.7271	withUb
Raly	5.08085	positive3		distalEnhancerUb3490	14.9815	withUb
Gm38462	16.4356	positive3		distalEnhancerUb3489	9.53183	withUb
Col5a1	8.12612	positive3		distalEnhancerUb3488	17.099	withUb
Lypd6b	9.29788	positive3		distalEnhancerUb3487	23.2566	withUb
Hoxd3os1	9.31236	positive3		distalEnhancerUb3486	13.5668	withUb
Wipf1	6.61243	positive3		distalEnhancerUb3485	18.8847	withUb
Gm17762	25.3913	positive3		distalEnhancerUb3484	9.69298	withUb
Lrrc26	6.41441	positive3		distalEnhancerUb3483	21.1138	withUb
Tspan18	9.25634	positive3		distalEnhancerUb3482	26.0111	withUb
Epb41l1	4.18359	positive3		distalEnhancerUb3481	13.2939	withUb
Ptf1a	16.1334	positive3		distalEnhancerUb3480	18.6611	withUb
Tprn	6.26813	positive3		distalEnhancerUb3479	10.3271	withUb
Tgif2	12.9522	positive3		distalEnhancerUb3478	8.96704	withUb
Frzb	11.656	positive3		distalEnhancerUb3477	13.3856	withUb
Fam107b	8.57187	positive3		distalEnhancerUb3476	8.66239	withUb
Dlgap4	8.03818	positive3		distalEnhancerUb3475	35.6097	withUb
Plxdc2	7.36516	positive3		distalEnhancerUb3474	31.0539	withUb
Ptprt	14.9591	positive3		distalEnhancerUb3473	12.7565	withUb
Hoxd4	4.41661	positive3		distalEnhancerUb3472	10.8528	withUb
Nfatc2	5.51346	positive3		distalEnhancerUb3471	6.87696	withUb
4930440I19Rik	7.59833	positive3		distalEnhancerUb3470	10.6096	withUb
Mc3r	5.06886	positive3		distalEnhancerUb3469	9.10827	withUb
Pip4k2a	12.8628	positive3		distalEnhancerUb3468	6.60606	withUb
Ankrd63	11.6204	positive3		distalEnhancerUb3467	7.84814	withUb
Mir6973b	4.87448	positive3		distalEnhancerUb3466	10.55	withUb
Dlx2	19.2271	positive3		distalEnhancerUb3465	17.0872	withUb
Ell3	4.50111	positive3		distalEnhancerUb3464	38.2087	withUb
Dab2ip	4.08189	positive3		distalEnhancerUb3463	15.1797	withUb
Naif1	4.97053	positive3		distalEnhancerUb3462	14.7268	withUb
Psma7	6.9099	positive3		distalEnhancerUb3461	18.2041	withUb
Soga1	6.50303	positive3		distalEnhancerUb3460	23.5958	withUb
Tanc1	13.9567	positive3		distalEnhancerUb3459	11.9345	withUb
Trp53i11	9.31963	positive3		distalEnhancerUb3458	41.6706	withUb
Wfdc2	4.95694	positive3		distalEnhancerUb3457	18.658	withUb
Phpt1	5.24765	positive3		distalEnhancerUb3456	28.8413	withUb
Plcb2	9.17839	positive3		distalEnhancerUb3455	21.4988	withUb
Acss1	5.40135	positive3		distalEnhancerUb3454	18.701	withUb
Gm51272	8.90806	positive3		distalEnhancerUb3453	7.05122	withUb
Depdc7	8.00155	positive3		distalEnhancerUb3452	11.5319	withUb
Mpped2	20.2037	positive3		distalEnhancerUb3451	8.91285	withUb
Cfap77	12.6338	positive3		distalEnhancerUb3450	18.0809	withUb
Kcnip3	6.60906	positive3		distalEnhancerUb3449	6.99084	withUb
Eya2	9.92218	positive3		distalEnhancerUb3448	6.82415	withUb
Gad2	9.36432	positive3		distalEnhancerUb3447	22.4964	withUb
Gpd2	6.70532	positive3		distalEnhancerUb3446	7.33346	withUb
Qser1	5.60471	positive3		distalEnhancerUb3445	16.6275	withUb
Vav2	6.21919	positive3		distalEnhancerUb3444	9.67335	withUb
Otud1	7.48643	positive3		distalEnhancerUb3443	10.643	withUb
Notch1	13.0418	positive3		distalEnhancerUb3442	11.3919	withUb
Sapcd2	3.1885	positive3		distalEnhancerUb3441	7.97048	withUb
Mir7655	11.1915	positive3		distalEnhancerUb3440	13.0721	withUb
Dusp2	10.93	positive3		distalEnhancerUb3439	8.06317	withUb
Sall4	11.6446	positive3		distalEnhancerUb3438	11.4005	withUb
Ehd4	4.10365	positive3		distalEnhancerUb3437	11.1806	withUb
Pdk1	4.34938	positive3		distalEnhancerUb3436	15.3083	withUb
Hoxd9	10.6471	positive3		distalEnhancerUb3435	9.91088	withUb
Prr5l	5.23929	positive3		distalEnhancerUb3434	10.5682	withUb
Celf2	9.77113	positive3		distalEnhancerUb3433	8.36939	withUb
Fam78a	6.21017	positive3		distalEnhancerUb3432	9.84684	withUb
Rbpjl	7.13081	positive3		distalEnhancerUb3431	32.4084	withUb
Gsn	4.57746	positive3		distalEnhancerUb3430	12.4578	withUb
Rprm	6.50074	positive3		distalEnhancerUb3429	5.09667	withUb
Thbd	5.84101	positive3		distalEnhancerUb3428	35.0791	withUb
Zeb2os	15.1264	positive3		distalEnhancerUb3427	12.9689	withUb
Cers6	7.81702	positive3		distalEnhancerUb3426	20.2073	withUb
Ctcfl	4.40207	positive3		distalEnhancerUb3425	30.6903	withUb
Sema6d	20.2544	positive3		distalEnhancerUb3424	35.7185	withUb
Map3k20	5.62745	positive3		distalEnhancerUb3423	13.357	withUb
3110099E03Rik	14.3008	positive3		distalEnhancerUb3422	6.90555	withUb
Gm3230	7.64709	positive3		distalEnhancerUb3421	5.76527	withUb
Hoxd12	10.5238	positive3		distalEnhancerUb3420	10.0542	withUb
Sirpa	4.90012	positive3		distalEnhancerUb3419	3.83829	withUb
Slc32a1	10.4007	positive3		distalEnhancerUb3418	4.67671	withUb
Hoxd13	11.7437	positive3		distalEnhancerUb3417	11.3849	withUb
Ptprj	6.78555	positive3		distalEnhancerUb3416	9.08815	withUb
Mafb	24.0017	positive3		distalEnhancerUb3415	4.90534	withUb
Kcns1	7.06241	positive3		distalEnhancerUb3414	15.0171	withUb
A630075F10Rik	7.97511	positive3		distalEnhancerUb3413	11.7795	withUb
Pfkfb3	7.24021	positive3		distalEnhancerUb3412	14.3677	withUb
Gm13986	7.44776	positive3		distalEnhancerUb3411	10.8254	withUb
Pltp	7.3485	positive3		distalEnhancerUb3410	11.2731	withUb
Id1	11.2632	positive3		distalEnhancerUb3409	15.7138	withUb
Gata3	12.2262	positive3		distalEnhancerUb3408	20.7965	withUb
Nkx2-2os	17.2358	positive3		distalEnhancerUb3407	6.81648	withUb
Ptf1aos	18.4598	positive3		distalEnhancerUb3406	9.41378	withUb
Slc43a1	8.45305	positive3		distalEnhancerUb3405	17.02	withUb
Kcnb1	5.71157	positive3		distalEnhancerUb3404	17.0993	withUb
A530013C23Rik	4.19739	positive3		distalEnhancerUb3403	16.5765	withUb
Bmi1	14.3947	positive3		distalEnhancerUb3402	7.19907	withUb
Fibcd1	9.48362	positive3		distalEnhancerUb3401	11.3254	withUb
Gfra4	2.83271	positive3		distalEnhancerUb3400	22.896	withUb
Arhgap15	13.893	positive3		distalEnhancerUb3399	19.2108	withUb
Insm1	45.7154	positive3		distalEnhancerUb3398	25.5016	withUb
Tfap2c	33.3015	positive3		distalEnhancerUb3397	20.3139	withUb
Hoxd10	10.8328	positive3		distalEnhancerUb3396	17.3143	withUb
E130215H24Rik	4.7544	positive3		distalEnhancerUb3395	11.1987	withUb
6430710C18Rik	15.885	positive3		distalEnhancerUb3394	18.9785	withUb
Alx4	6.89408	positive3		distalEnhancerUb3393	16.2386	withUb
Fam102a	5.77852	positive3		distalEnhancerUb3392	14.4577	withUb
4921531C22Rik	5.77519	positive3		distalEnhancerUb3391	10.0501	withUb
Hoxd1	11.9186	positive3		distalEnhancerUb3390	11.8129	withUb
4930412O13Rik	17.1909	positive3		distalEnhancerUb3389	43.5844	withUb
4930426L09Rik	11.9637	positive3		distalEnhancerUb3388	22.7576	withUb
Ism1	6.88459	positive3		distalEnhancerUb3387	26.0379	withUb
9430021M05Rik	14.9464	positive3		distalEnhancerUb3386	26.0384	withUb
Pkp4	5.27974	positive3		distalEnhancerUb3385	24.7416	withUb
Rbms1	7.33436	positive3		distalEnhancerUb3384	7.44022	withUb
Grem1	9.51661	positive3		distalEnhancerUb3383	11.1088	withUb
Dbndd2	4.3214	positive3		distalEnhancerUb3382	8.32391	withUb
Fam210b	4.69518	positive3		distalEnhancerUb3381	11.6466	withUb
Gm11468	12.8913	positive3		distalEnhancerUb3380	19.4231	withUb
Gad1os	21.1726	positive3		distalEnhancerUb3379	16.2605	withUb
Lmx1b	27.1842	positive3		distalEnhancerUb3378	15.5791	withUb
Evx2	17.0568	positive3		distalEnhancerUb3377	18.4799	withUb
Ccdc148	4.94803	positive3		distalEnhancerUb3376	12.3097	withUb
Dnmt3b	3.01373	positive3		distalEnhancerUb3375	15.4386	withUb
6430503K07Rik	32.4755	positive3		distalEnhancerUb3374	14.9871	withUb
Dlx1as	20.3169	positive3		distalEnhancerUb3373	8.20396	withUb
C130021I20Rik	27.5367	positive3		distalEnhancerUb3372	8.28682	withUb
Zcchc3	5.80965	positive3		distalEnhancerUb3371	4.30252	withUb
Carlr	8.58232	positive3		distalEnhancerUb3370	22.2167	withUb
Gm14486	5.76134	positive3		distalEnhancerUb3369	30.5532	withUb
Gm3363	3.87317	positive3		distalEnhancerUb3368	24.4441	withUb
Slc25a25	5.12615	positive3		distalEnhancerUb3367	31.5047	withUb
Gm13375	5.7875	positive3		distalEnhancerUb3366	5.89632	withUb
Stom	4.48908	positive3		distalEnhancerUb3365	10.4626	withUb
Rag2	12.8455	positive3		distalEnhancerUb3364	36.8279	withUb
Spred1	8.02015	positive3		distalEnhancerUb3363	9.73792	withUb
Ccdc3	8.42311	positive3		distalEnhancerUb3362	31.5224	withUb
Lhx6	12.0461	positive3		distalEnhancerUb3361	15.2622	withUb
Pamr1	10.5789	positive3		distalEnhancerUb3360	13.0247	withUb
Zfp385b	3.67827	positive3		distalEnhancerUb3359	23.0658	withUb
Ier5l	10.1303	positive3		distalEnhancerUb3358	15.6196	withUb
Nrarp	10.01	positive3		distalEnhancerUb3357	18.4828	withUb
Il15ra	4.69772	positive3		distalEnhancerUb3356	17.4813	withUb
Garnl3	4.8056	positive3		distalEnhancerUb3355	16.05	withUb
Haglr	11.9068	positive3		distalEnhancerUb3354	15.2755	withUb
Stk39	7.03208	positive3		distalEnhancerUb3353	25.0359	withUb
Chst1	4.64807	positive3		distalEnhancerUb3352	29.4442	withUb
Mir670	2.54007	positive3		distalEnhancerUb3351	22.8997	withUb
Erich2	9.95985	positive3		distalEnhancerUb3350	11.6533	withUb
Ldlrad3	8.09508	positive3		distalEnhancerUb3349	22.4501	withUb
Flrt3	15.5905	positive3		distalEnhancerUb3348	9.09414	withUb
Ntng2	36.9852	positive3		distalEnhancerUb3347	5.19064	withUb
Sdc4	11.6776	positive3		distalEnhancerUb3346	14.5645	withUb
Fign	21.7328	positive3		distalEnhancerUb3345	26.9432	withUb
Rcn1	6.04603	positive3		distalEnhancerUb3344	15.8794	withUb
Gad1	22.7684	positive3		distalEnhancerUb3343	23.0297	withUb
Sstr4	3.68247	positive3		distalEnhancerUb3342	45.3051	withUb
Nr6a1	5.42423	positive3		distalEnhancerUb3341	10.6076	withUb
C230014O12Rik	49.2816	positive3		distalEnhancerUb3340	41.5102	withUb
Fam129b	5.36513	positive3		distalEnhancerUb3339	6.80006	withUb
Cdh4	21.5325	positive3		distalEnhancerUb3338	6.37168	withUb
Osbpl6	6.23179	positive3		distalEnhancerUb3337	36.7337	withUb
Itgb6	5.19597	positive3		distalEnhancerUb3336	16.8567	withUb
Lnpk	4.24681	positive3		distalEnhancerUb3335	31.6803	withUb
Rasgrp1	4.19745	positive3		distalEnhancerUb3334	5.87181	withUb
Bmp7	20.7863	positive3		distalEnhancerUb3333	9.82505	withUb
Cacnb2	11.1831	positive3		distalEnhancerUb3332	5.72342	withUb
Acvr2a	12.1118	positive3		distalEnhancerUb3331	9.61377	withUb
Nkx2-2	29.1441	positive3		distalEnhancerUb3330	12.745	withUb
Gm5424	6.64158	positive3		distalEnhancerUb3329	13.195	withUb
B4galt5	5.2313	positive3		distalEnhancerUb3328	7.96673	withUb
Grb14	4.36462	positive3		distalEnhancerUb3327	5.40729	withUb
Gm14164	4.18152	positive3		distalEnhancerUb3326	20.8654	withUb
Bcl2l11	17.977	positive3		distalEnhancerUb3325	11.9582	withUb
Dnajc1	4.74066	positive3		distalEnhancerUb3324	28.9786	withUb
Acvr1	7.35286	positive3		distalEnhancerUb3323	9.45975	withUb
Lgr4	10.3478	positive3		distalEnhancerUb3322	7.37588	withUb
Tmem210	5.09257	positive3		distalEnhancerUb3321	5.85069	withUb
Bmp2	12.1261	positive3		distalEnhancerUb3320	4.67727	withUb
Itga6	9.21001	positive3		distalEnhancerUb3319	11.9513	withUb
Mertk	6.32619	positive3		distalEnhancerUb3318	8.34574	withUb
Dll4	32.0493	positive3		distalEnhancerUb3317	8.91044	withUb
Lmo2	23.9468	positive3		distalEnhancerUb3316	13.7645	withUb
4921504E06Rik	7.83004	positive3		distalEnhancerUb3315	9.44229	withUb
Nacc2	5.08831	positive3		distalEnhancerUb3314	6.22012	withUb
Olfm1	9.72129	positive3		distalEnhancerUb3313	5.77079	withUb
Abca2	4.00166	positive3		distalEnhancerUb3312	6.5989	withUb
Fnbp1	4.27109	positive3		distalEnhancerUb3311	2.7397	withUb
Proser2	4.26092	positive3		distalEnhancerUb3309	10.8081	withUb
Shc4	5.20129	positive3		distalEnhancerUb3584	7.02455	withUb
Bahd1	10.3783	positive3		distalEnhancerUb3940	5.46702	withUb
Cdca7	5.4433	positive3		distalEnhancerUb3939	14.4504	withUb
Lhx2	16.1771	positive3		distalEnhancerUb3938	11.5783	withUb
Ncoa3	4.51634	positive3		distalEnhancerUb3937	12.6177	withUb
Creb3l1	4.38089	positive3		distalEnhancerUb3936	19.0929	withUb
Syt13	5.21413	positive3		distalEnhancerUb3935	23.3115	withUb
Nfe2l2	7.44586	positive3		distalEnhancerUb3934	23.5891	withUb
Fbn1	5.44738	positive3		distalEnhancerUb3933	12.503	withUb
Ntsr1	8.08135	positive3		distalEnhancerUb3932	18.4316	withUb
Inafm2	10.5774	positive3		distalEnhancerUb3931	9.89704	withUb
Rbm38	6.14447	positive3		distalEnhancerUb3930	16.7404	withUb
Frmd4a	9.88446	positive3		distalEnhancerUb3929	43.4687	withUb
Mllt10	7.59433	positive3		distalEnhancerUb3928	22.7889	withUb
6820408C15Rik	5.07509	positive3		distalEnhancerUb3927	12.6314	withUb
Snta1	3.11359	positive3		distalEnhancerUb3926	9.00416	withUb
Hoxd3	13.9312	positive3		distalEnhancerUb3925	23.8704	withUb
Mmp9	5.68934	positive3		distalEnhancerUb3924	11.5904	withUb
Hoxd8	16.2144	positive3		distalEnhancerUb3923	11.9481	withUb
Camk1d	6.31221	positive3		distalEnhancerUb3922	35.4574	withUb
Sp9	40.4818	positive3		distalEnhancerUb3921	28.1983	withUb
Spint1	4.35898	positive3		distalEnhancerUb3920	16.7589	withUb
Tlk1	6.34379	positive3		distalEnhancerUb3919	37.5092	withUb
Spata5l1	4.36446	positive3		distalEnhancerUb3918	15.4716	withUb
Fjx1	13.0887	positive3		distalEnhancerUb3917	8.97224	withUb
Ccdc9b	8.49789	positive3		distalEnhancerUb3916	6.98042	withUb
Cdh22	28.7754	positive3		distalEnhancerUb3915	5.29966	withUb
Tcf15	7.76729	positive3		distalEnhancerUb3914	10.4896	withUb
Ovol2	7.46474	positive3		distalEnhancerUb3913	8.32388	withUb
Zfp64	10.0615	positive3		distalEnhancerUb3912	14.138	withUb
Lama5	6.30576	positive3		distalEnhancerUb3911	7.94725	withUb
Itga4	8.04206	positive3		distalEnhancerUb3910	7.27137	withUb
2810405F15Rik	19.8662	positive3		distalEnhancerUb3909	11.1869	withUb
Lsm14b	6.71764	positive3		distalEnhancerUb3908	7.82813	withUb
Rxra	11.4791	positive3		distalEnhancerUb3907	28.5835	withUb
Gpr176	7.59736	positive3		distalEnhancerUb3906	8.92627	withUb
5031425F14Rik	9.27993	positive3		distalEnhancerUb3905	7.34624	withUb
Prrx2	8.94937	positive3		distalEnhancerUb3904	7.76425	withUb
Rnd3	16.9393	positive3		distalEnhancerUb3903	8.58905	withUb
Plcb1	5.75166	positive3		distalEnhancerUb3902	34.5572	withUb
Upp2	6.94062	positive3		distalEnhancerUb3901	35.1524	withUb
4930405A21Rik	5.19042	positive3		distalEnhancerUb3900	30.8496	withUb
Dok5	9.06941	positive3		distalEnhancerUb3899	9.12273	withUb
Sox12	8.45926	positive3		distalEnhancerUb3898	17.1726	withUb
Sp5	24.2361	positive3		distalEnhancerUb3897	31.3416	withUb
Cdan1	3.99672	positive3		distalEnhancerUb3896	31.4692	withUb
Prdm12	31.6322	positive3		distalEnhancerUb3895	24.1424	withUb
Vangl1	21.908	positive3		distalEnhancerUb3894	19.3311	withUb
C030034L19Rik	8.95845	positive3		distalEnhancerUb3893	21.0558	withUb
Kyat3	5.15174	positive3		distalEnhancerUb3892	24.712	withUb
Actrt3	5.86453	positive3		distalEnhancerUb3891	23.2616	withUb
Hey1	16.3643	positive3		distalEnhancerUb3890	47.934	withUb
Mynn	6.018	positive3		distalEnhancerUb3889	44.9463	withUb
Trim2	7.2303	positive3		distalEnhancerUb3888	40.5921	withUb
Larp1b	6.35747	positive3		distalEnhancerUb3887	66.6749	withUb
Lef1	27.2258	positive3		distalEnhancerUb3886	54.9687	withUb
Npnt	6.61397	positive3		distalEnhancerUb3885	10.8873	withUb
St6galnac3	4.87644	positive3		distalEnhancerUb3884	7.43853	withUb
Prss12	6.64842	positive3		distalEnhancerUb3883	23.8802	withUb
Bmpr1b	7.98868	positive3		distalEnhancerUb3882	29.047	withUb
Fhdc1	5.67693	positive3		distalEnhancerUb3881	23.2074	withUb
Tmem154	17.5208	positive3		distalEnhancerUb3880	9.74476	withUb
Zfp697	3.41648	positive3		distalEnhancerUb3879	3.63818	withUb
Dclk1	5.63213	positive3		distalEnhancerUb3878	8.88333	withUb
St6galnac5	13.4411	positive3		distalEnhancerUb3877	5.32459	withUb
Txnip	9.41373	positive3		distalEnhancerUb3876	22.0921	withUb
Gm10710	6.05717	positive3		distalEnhancerUb3875	6.33661	withUb
Pcdh10	18.3213	positive3		distalEnhancerUb3874	7.90449	withUb
Rsrc1	7.82324	positive3		distalEnhancerUb3873	9.8198	withUb
Pdgfc	6.5284	positive3		distalEnhancerUb3872	11.3936	withUb
Noct	5.60609	positive3		distalEnhancerUb3871	7.22685	withUb
Trpc4	6.22641	positive3		distalEnhancerUb3870	6.29668	withUb
Il12a	4.62644	positive3		distalEnhancerUb3869	26.0575	withUb
Igsf3	21.3101	positive3		distalEnhancerUb3868	44.5944	withUb
Arhgef2	7.67464	positive3		distalEnhancerUb3867	10.5641	withUb
Ptgfrn	27.5336	positive3		distalEnhancerUb3866	17.2267	withUb
Tspan5	12.9135	positive3		distalEnhancerUb3865	5.52194	withUb
Negr1	9.57119	positive3		distalEnhancerUb3864	33.009	withUb
Rap1gds1	6.35281	positive3		distalEnhancerUb3863	14.9666	withUb
Ngf	10.0346	positive3		distalEnhancerUb3862	25.3993	withUb
2610316D01Rik	19.0556	positive3		distalEnhancerUb3861	13.1618	withUb
Cxxc4	14.3377	positive3		distalEnhancerUb3860	26.9482	withUb
Ptgfr	3.49719	positive3		distalEnhancerUb3859	28.1759	withUb
Gm5544	5.92808	positive3		distalEnhancerUb3858	22.1784	withUb
Fabp5	4.7938	positive3		distalEnhancerUb3857	34.9415	withUb
Mir1895	12.6423	positive3		distalEnhancerUb3856	13.4165	withUb
Gm20755	8.54601	positive3		distalEnhancerUb3855	10.7922	withUb
Shox2	18.2378	positive3		distalEnhancerUb3854	11.5469	withUb
Kirrel	5.47177	positive3		distalEnhancerUb3853	13.1232	withUb
Pcdh18	6.65572	positive3		distalEnhancerUb3852	13.6448	withUb
Zfhx4	11.7199	positive3		distalEnhancerUb3851	11.8558	withUb
Tbx15	8.13991	positive3		distalEnhancerUb3850	10.0201	withUb
Fam102b	7.40271	positive3		distalEnhancerUb3849	15.6746	withUb
Crabp2	9.6238	positive3		distalEnhancerUb3848	11.0103	withUb
Mir1897	14.8584	positive3		distalEnhancerUb3847	5.46392	withUb
Efna4	9.97269	positive3		distalEnhancerUb3846	30.4708	withUb
Vav3	2.74324	positive3		distalEnhancerUb3845	10.7746	withUb
Tbl1xr1	10.8751	positive3		distalEnhancerUb3844	10.0813	withUb
H3c14	6.78334	positive3		distalEnhancerUb3843	11.2355	withUb
Tmem131l	10.5948	positive3		distalEnhancerUb3842	18.3921	withUb
Siah2	5.85675	positive3		distalEnhancerUb3841	9.62918	withUb
S1pr1	5.75143	positive3		distalEnhancerUb3840	10.5708	withUb
Lhx8	17.2102	positive3		distalEnhancerUb3839	28.627	withUb
Ppp3ca	8.21115	positive3		distalEnhancerUb3838	27.6877	withUb
Smc4	5.80362	positive3		distalEnhancerUb3837	28.9287	withUb
Slc22a15	4.17944	positive3		distalEnhancerUb3836	28.6696	withUb
Iqschfp	12.4812	positive3		distalEnhancerUb3835	9.42508	withUb
Cgn	5.50728	positive3		distalEnhancerUb3834	14.7492	withUb
Zfp704	14.4384	positive3		distalEnhancerUb3833	6.99258	withUb
4930593A02Rik	5.69848	positive3		distalEnhancerUb3832	9.77169	withUb
Pag1	15.5227	positive3		distalEnhancerUb3831	7.31062	withUb
Zbtb10	11.4561	positive3		distalEnhancerUb3830	5.95696	withUb
Slc16a1	4.77605	positive3		distalEnhancerUb3829	9.58298	withUb
Rusc1	5.50427	positive3		distalEnhancerUb3828	23.767	withUb
Polr3gl	5.49636	positive3		distalEnhancerUb3827	21.4777	withUb
Mcub	5.28167	positive3		distalEnhancerUb3826	10.1213	withUb
Lmo4	41.6066	positive3		distalEnhancerUb3825	7.27578	withUb
Tifa	5.20851	positive3		distalEnhancerUb3824	8.84321	withUb
Fat4	11.316	positive3		distalEnhancerUb3823	13.8079	withUb
Lix1l	5.69354	positive3		distalEnhancerUb3822	6.97281	withUb
Csf1	4.98137	positive3		distalEnhancerUb3821	35.7417	withUb
Mab21l2	8.31866	positive3		distalEnhancerUb3820	31.1547	withUb
Rap2b	11.275	positive3		distalEnhancerUb3819	8.11665	withUb
Ccn1	16.9472	positive3		distalEnhancerUb3818	15.8009	withUb
Slc27a3	8.78885	positive3		distalEnhancerUb3817	15.0919	withUb
4931440P22Rik	7.16094	positive3		distalEnhancerUb3816	38.0285	withUb
Smad9	5.30831	positive3		distalEnhancerUb3815	28.023	withUb
Ddah1	11.5951	positive3		distalEnhancerUb3814	11.9743	withUb
AI606473	16.4347	positive3		distalEnhancerUb3813	4.98821	withUb
Anp32e	5.5895	positive3		distalEnhancerUb3812	11.9339	withUb
H3c13	8.75925	positive3		distalEnhancerUb3811	12.6871	withUb
Ppm1l	6.30621	positive3		distalEnhancerUb3810	37.3676	withUb
Spry1	9.20353	positive3		distalEnhancerUb3809	10.5028	withUb
Pld1	4.6896	positive3		distalEnhancerUb3808	11.9095	withUb
Gbp5	3.6957	positive3		distalEnhancerUb3807	15.9396	withUb
Nes	6.41196	positive3		distalEnhancerUb3806	10.6255	withUb
Tsc22d2	6.16095	positive3		distalEnhancerUb3805	29.7576	withUb
Bcar3	14.0728	positive3		distalEnhancerUb3804	15.2922	withUb
Slc39a8	5.53272	positive3		distalEnhancerUb3803	23.9071	withUb
Dclk2	4.75517	positive3		distalEnhancerUb3802	32.9332	withUb
Sfrp2	17.6541	positive3		distalEnhancerUb3801	37.7808	withUb
4930570G19Rik	9.89796	positive3		distalEnhancerUb3800	16.3634	withUb
Selenof	5.62386	positive3		distalEnhancerUb3799	15.133	withUb
Ift80	5.76903	positive3		distalEnhancerUb3798	40.4799	withUb
LOC100862268	4.70248	positive3		distalEnhancerUb3797	37.9002	withUb
Mecom	24.4771	positive3		distalEnhancerUb3796	20.9976	withUb
Wls	7.51216	positive3		distalEnhancerUb3795	31.2531	withUb
Mir8120	13.6184	positive3		distalEnhancerUb3794	9.10246	withUb
H2ac19	7.51468	positive3		distalEnhancerUb3793	16.9099	withUb
S100a10	6.16131	positive3		distalEnhancerUb3792	12.1811	withUb
Gm35986	7.84877	positive3		distalEnhancerUb3791	29.4884	withUb
Gpr88	9.76244	positive3		distalEnhancerUb3790	20.4869	withUb
Slc6a17	7.0582	positive3		distalEnhancerUb3789	3.95506	withUb
Ankrd34a	6.9122	positive3		distalEnhancerUb3788	11.2182	withUb
Man1a2	7.42369	positive3		distalEnhancerUb3787	6.6358	withUb
Setd7	8.19975	positive3		distalEnhancerUb3786	8.23694	withUb
Slc7a11	7.16021	positive3		distalEnhancerUb3785	8.79513	withUb
Abca4	4.86549	positive3		distalEnhancerUb3784	40.2747	withUb
Sox2	35.2122	positive3		distalEnhancerUb3783	25.2513	withUb
Foxo1	14.5065	positive3		distalEnhancerUb3782	38.9933	withUb
Skil	15.4814	positive3		distalEnhancerUb3781	8.24041	withUb
Golim4	5.16002	positive3		distalEnhancerUb3780	16.9189	withUb
Dkk2	4.13339	positive3		distalEnhancerUb3779	6.47207	withUb
Mme	6.52295	positive3		distalEnhancerUb3778	7.61924	withUb
A830019L24Rik	7.29156	positive3		distalEnhancerUb3777	5.34301	withUb
Adamtsl4	8.22888	positive3		distalEnhancerUb3776	5.36785	withUb
Notch2	13.8131	positive3		distalEnhancerUb3775	17.2034	withUb
Magi3	5.55537	positive3		distalEnhancerUb3774	5.02177	withUb
Med12l	8.65332	positive3		distalEnhancerUb3773	9.22391	withUb
Iqcj	12.4812	positive3		distalEnhancerUb3772	8.97726	withUb
Lhfp	15.3241	positive3		distalEnhancerUb3771	16.9376	withUb
Gm5148	11.2061	positive3		distalEnhancerUb3770	5.55181	withUb
Tiparp	7.50814	positive3		distalEnhancerUb3769	15.1969	withUb
H2ac18	7.52744	positive3		distalEnhancerUb3768	18.9053	withUb
Mcoln2	5.08856	positive3		distalEnhancerUb3767	22.5328	withUb
Tent5c	10.8402	positive3		distalEnhancerUb3766	13.3966	withUb
2700069I18Rik	12.4849	positive3		distalEnhancerUb3765	12.9874	withUb
Camk2d	6.71533	positive3		distalEnhancerUb3764	15.6096	withUb
Elovl6	7.84455	positive3		distalEnhancerUb3763	35.8731	withUb
Prmt6	4.99549	positive3		distalEnhancerUb3762	14.1379	withUb
Pde4dip	8.12832	positive3		distalEnhancerUb3761	11.5773	withUb
Tnik	8.37654	positive3		distalEnhancerUb3760	15.4689	withUb
Jade1	12.2528	positive3		distalEnhancerUb3759	26.5717	withUb
Hspa4l	6.25403	positive3		distalEnhancerUb3758	27.06	withUb
Wnt2b	6.2909	positive3		distalEnhancerUb3757	25.7134	withUb
Gipc2	3.37079	positive3		distalEnhancerUb3756	23.4594	withUb
Col25a1	10.0128	positive3		distalEnhancerUb3755	20.066	withUb
Atp1a1	6.23232	positive3		distalEnhancerUb3754	24.4344	withUb
Syde2	7.9355	positive3		distalEnhancerUb3753	13.5805	withUb
Ankrd50	7.85132	positive3		distalEnhancerUb3752	17.1746	withUb
Il6ra	3.74895	positive3		distalEnhancerUb3751	24.3119	withUb
Pdlim5	7.34302	positive3		distalEnhancerUb3750	12.6502	withUb
Efna1	9.53443	positive3		distalEnhancerUb3749	27.8569	withUb
Maml3	10.715	positive3		distalEnhancerUb3748	10.2976	withUb
Elf2	7.59756	positive3		distalEnhancerUb3747	7.23716	withUb
Dchs2	7.16562	positive3		distalEnhancerUb3746	14.4961	withUb
Fnbp1l	8.67776	positive3		distalEnhancerUb3745	7.6303	withUb
H3c15	6.77077	positive3		distalEnhancerUb3744	12.8807	withUb
Neurog2	39.2922	positive3		distalEnhancerUb3743	10.1952	withUb
Ddit4l	6.80721	positive3		distalEnhancerUb3742	6.2148	withUb
Schip1	6.00117	positive3		distalEnhancerUb3741	6.72055	withUb
Wwtr1	7.40168	positive3		distalEnhancerUb3740	13.42	withUb
Efna3	12.8897	positive3		distalEnhancerUb3739	8.02203	withUb
Gnb4	3.66201	positive3		distalEnhancerUb3738	9.22619	withUb
Tlr2	4.26171	positive3		distalEnhancerUb3737	10.3542	withUb
Kcnn3	7.43032	positive3		distalEnhancerUb3736	3.07481	withUb
Trim59	5.9549	positive3		distalEnhancerUb3735	8.21451	withUb
Ptx3	5.47036	positive3		distalEnhancerUb3734	15.3632	withUb
Plch1	8.12229	positive3		distalEnhancerUb3733	7.09582	withUb
Arhgap29	5.22342	positive3		distalEnhancerUb3732	6.27239	withUb
Nceh1	3.48933	positive3		distalEnhancerUb3731	11.3025	withUb
Hs2st1	5.88563	positive3		distalEnhancerUb3730	38.7986	withUb
Stmn2	9.92285	positive3		distalEnhancerUb3729	15.7515	withUb
Celsr2	4.78318	positive3		distalEnhancerUb3728	9.15966	withUb
Glt28d2	7.87819	positive3		distalEnhancerUb3727	15.6448	withUb
Plekho1	5.16287	positive3		distalEnhancerUb3726	13.7612	withUb
Cnn3	11.4997	positive3		distalEnhancerUb3725	14.6566	withUb
Kcnc4	14.451	positive3		distalEnhancerUb3724	23.727	withUb
Ppm1j	5.74874	positive3		distalEnhancerUb3723	46.8134	withUb
5031434O11Rik	7.73575	positive3		distalEnhancerUb3722	26.2669	withUb
Pgrmc2	6.60525	positive3		distalEnhancerUb3721	20.9805	withUb
Mab21l1	25.3399	positive3		distalEnhancerUb3720	6.33724	withUb
Ank2	3.21978	positive3		distalEnhancerUb3719	11.1227	withUb
H2bc18	7.7608	positive3		distalEnhancerUb3718	22.3387	withUb
Ntng1	12.8514	positive3		distalEnhancerUb3717	32.614	withUb
Zfp593	4.80915	positive3		distalEnhancerUb3716	5.60773	withUb
Epha2	12.8573	positive3		distalEnhancerUb3715	12.5644	withUb
Rusc2	3.50607	positive3		distalEnhancerUb3714	8.03811	withUb
Ror1	10.246	positive3		distalEnhancerUb3713	10.3161	withUb
Grik3	32.3599	positive3		distalEnhancerUb3712	7.39892	withUb
Gdf6	8.02952	positive3		distalEnhancerUb3711	15.4901	withUb
Artn	9.168	positive3		distalEnhancerUb3710	12.4433	withUb
Rragd	12.6492	positive3		distalEnhancerUb3709	8.0982	withUb
Penk	8.35523	positive3		distalEnhancerUb3708	11.7214	withUb
Akr7a5	4.19191	positive3		distalEnhancerUb3707	8.54621	withUb
Grin3a	4.58826	positive3		distalEnhancerUb3706	16.2484	withUb
Foxo6	12.4685	positive3		distalEnhancerUb3705	27.6356	withUb
Pakap	6.38646	positive3		distalEnhancerUb3704	8.52898	withUb
Fhl3	6.67747	positive3		distalEnhancerUb3703	12.6027	withUb
Gm12830	12.1429	positive3		distalEnhancerUb3702	9.72592	withUb
Gm12409	30.3601	positive3		distalEnhancerUb3701	21.7096	withUb
Prdm16	26.8629	positive3		distalEnhancerUb3700	13.0553	withUb
Gm13290	3.51642	positive3		distalEnhancerUb3699	30.0013	withUb
Jun	13.2764	positive3		distalEnhancerUb3698	16.9247	withUb
Pik3r3	7.11055	positive3		distalEnhancerUb3697	16.6852	withUb
E130102H24Rik	9.48147	positive3		distalEnhancerUb3696	5.68322	withUb
Ephb2	16.5542	positive3		distalEnhancerUb3695	13.8365	withUb
Rps6ka1	4.17576	positive3		distalEnhancerUb3694	9.33221	withUb
1700003M07Rik	11.8815	positive3		distalEnhancerUb3693	16.6191	withUb
Ptbp3	6.16354	positive3		distalEnhancerUb3692	8.04138	withUb
Runx3	10.902	positive3		distalEnhancerUb3691	7.43517	withUb
Gm13288	1.92931	positive3		distalEnhancerUb3690	12.7223	withUb
Espn	14.7766	positive3		distalEnhancerUb3689	8.69606	withUb
Pou3f2	12.7964	positive3		distalEnhancerUb3688	7.69617	withUb
Hspg2	5.71997	positive3		distalEnhancerUb3687	9.13122	withUb
Dmbx1	28.1735	positive3		distalEnhancerUb3686	9.00321	withUb
Plpp3	16.04	positive3		distalEnhancerUb3685	7.90306	withUb
Gm13272	0.649766	positive3		distalEnhancerUb3684	14.5555	withUb
Esrp1	7.94473	positive3		distalEnhancerUb3683	12.9398	withUb
Glipr2	3.38261	positive3		distalEnhancerUb3682	6.02154	withUb
Plk3	4.22788	positive3		distalEnhancerUb3681	15.2536	withUb
Lyn	3.36198	positive3		distalEnhancerUb3680	7.19056	withUb
Klf4	15.9138	positive3		distalEnhancerUb3679	9.16705	withUb
Tox	13.0708	positive3		distalEnhancerUb3678	12.0672	withUb
Ptpru	9.18005	positive3		distalEnhancerUb3677	7.33913	withUb
Efhd2	3.90949	positive3		distalEnhancerUb3676	10.998	withUb
Ifnz	1.11719	positive3		distalEnhancerUb3675	6.13013	withUb
Ski	7.26537	positive3		distalEnhancerUb3674	7.02723	withUb
Foxd3	27.4585	positive3		distalEnhancerUb3673	4.28743	withUb
Gm13276	1.13744	positive3		distalEnhancerUb3672	11.2368	withUb
Spsb1	10.7083	positive3		distalEnhancerUb3671	4.37649	withUb
Cdkn2c	5.62574	positive3		distalEnhancerUb3670	5.92515	withUb
Kif1b	5.52581	positive3		distalEnhancerUb3669	6.741	withUb
Casz1	23.8936	positive3		distalEnhancerUb3668	8.14149	withUb
Ubxn10	8.64579	positive3		distalEnhancerUb3667	5.75875	withUb
Plag1	5.24481	positive3		distalEnhancerUb3666	19.7504	withUb
Grhl3	25.3024	positive3		distalEnhancerUb3665	5.75407	withUb
Snx30	5.39011	positive3		distalEnhancerUb3664	5.0623	withUb
Dnajc6	6.53434	positive3		distalEnhancerUb3663	6.77021	withUb
AW011738	4.73545	positive3		distalEnhancerUb3662	3.80371	withUb
Id3	13.408	positive3		distalEnhancerUb3661	6.10358	withUb
1700045H11Rik	4.29694	positive3		distalEnhancerUb3660	7.78079	withUb
Epb41	6.21132	positive3		distalEnhancerUb3659	20.052	withUb
Fbxo10	5.59163	positive3		distalEnhancerUb3658	4.90459	withUb
Megf6	10.4223	positive3		distalEnhancerUb3657	25.4882	withUb
C77080	6.94039	positive3		distalEnhancerUb3656	11.6466	withUb
Gm13279	1.09517	positive3		distalEnhancerUb3655	10.1027	withUb
Rsrp1	6.18209	positive3		distalEnhancerUb3654	4.6319	withUb
Ptpn3	7.15169	positive3		distalEnhancerUb3653	8.69742	withUb
Iffo2	6.89026	positive3		distalEnhancerUb3652	8.19343	withUb
Zfp462	11.4532	positive3		distalEnhancerUb3651	9.52785	withUb
Taf12	4.76312	positive3		distalEnhancerUb3650	10.5807	withUb
Cnr1	15.5153	positive3		distalEnhancerUb3649	4.24718	withUb
Rspo1	10.2579	positive3		distalEnhancerUb3648	6.86538	withUb
Fabp3	5.70181	positive3		distalEnhancerUb3647	9.091	withUb
Gm12610	3.96852	positive3		distalEnhancerUb3646	15.4909	withUb
B4galt1	5.5639	positive3		distalEnhancerUb3645	18.0379	withUb
Fbxo44	5.97212	positive3		distalEnhancerUb3644	11.1832	withUb
Errfi1	4.25195	positive3		distalEnhancerUb3643	5.63521	withUb
Tbc1d2	4.19235	positive3		distalEnhancerUb3642	6.80877	withUb
Pusl1	3.73274	positive3		distalEnhancerUb3641	5.16676	withUb
Csmd2	8.36124	positive3		distalEnhancerUb3640	7.66505	withUb
Pank4	8.47291	positive3		distalEnhancerUb3639	7.6598	withUb
Gm12992	15.2198	positive3		distalEnhancerUb3638	12.7198	withUb
Gja4	3.31819	positive3		distalEnhancerUb3637	25.531	withUb
Hcrtr1	6.18683	positive3		distalEnhancerUb3636	22.5126	withUb
Shb	22.284	positive3		distalEnhancerUb3635	14.5951	withUb
Icmt	6.1982	positive3		distalEnhancerUb3634	9.65038	withUb
Chchd7	5.14967	positive3		distalEnhancerUb3633	16.988	withUb
Mmp16	7.79865	positive3		distalEnhancerUb3632	9.16108	withUb
Kazn	9.12414	positive3		distalEnhancerUb3631	7.8416	withUb
Pigv	11.3912	positive3		distalEnhancerUb3630	12.4877	withUb
Ptprf	4.49391	positive3		distalEnhancerUb3629	43.4855	withUb
Eps15	3.20594	positive3		distalEnhancerUb3628	20.3927	withUb
Eif4g3	6.62555	positive3		distalEnhancerUb3627	8.35299	withUb
Gm13277	1.35188	positive3		distalEnhancerUb3626	13.6101	withUb
Trabd2b	14.57	positive3		distalEnhancerUb3625	5.92214	withUb
Man1c1	9.25746	positive3		distalEnhancerUb3624	14.8235	withUb
Asap3	4.35728	positive3		distalEnhancerUb3623	6.09815	withUb
Camk2n1	23.005	positive3		distalEnhancerUb3622	27.8801	withUb
Camta1	13.7942	positive3		distalEnhancerUb3621	14.7203	withUb
Acot7	7.42106	positive3		distalEnhancerUb3620	11.6504	withUb
Gm11240	4.68493	positive3		distalEnhancerUb3619	18.9219	withUb
Ptp4a2	10.482	positive3		distalEnhancerUb3618	11.8906	withUb
Wnt4	11.9154	positive3		distalEnhancerUb3617	13.7272	withUb
Zdhhc18	4.16372	positive3		distalEnhancerUb3616	5.31341	withUb
Adgrb2	24.1159	positive3		distalEnhancerUb3615	5.69012	withUb
Gm13275	0.505654	positive3		distalEnhancerUb3614	6.88587	withUb
0610043K17Rik	7.08846	positive3		distalEnhancerUb3613	8.60627	withUb
Gm13287	2.26802	positive3		distalEnhancerUb3612	10.4293	withUb
Gm12925	7.32354	positive3		distalEnhancerUb3611	9.60375	withUb
Pla2g2c	8.63408	positive3		distalEnhancerUb3610	13.8214	withUb
Gm16731	3.50246	positive3		distalEnhancerUb3609	16.0496	withUb
Rnf220	21.8552	positive3		distalEnhancerUb3608	13.288	withUb
Cachd1	9.51081	positive3		distalEnhancerUb3607	10.9291	withUb
Foxd2	19.9539	positive3		distalEnhancerUb3606	17.5925	withUb
Lurap1	3.14398	positive3		distalEnhancerUb3605	20.9641	withUb
Igsf21	24.1498	positive3		distalEnhancerUb3604	39.0763	withUb
E130114P18Rik	5.01917	positive3		distalEnhancerUb3603	22.0812	withUb
Col27a1	17.8268	positive3		distalEnhancerUb3602	17.0733	withUb
Chd7	8.1832	positive3		distalEnhancerUb3601	13.9536	withUb
Gem	6.30747	positive3		distalEnhancerUb3600	28.4267	withUb
Ece1	4.94571	positive3		distalEnhancerUb3599	21.4252	withUb
Bnc2	31.0614	positive3		distalEnhancerUb3598	39.2243	withUb
Pik3cd	3.82643	positive3		distalEnhancerUb3597	22.9464	withUb
Luzp1	7.90393	positive3		distalEnhancerUb3596	8.681	withUb
Rere	6.58866	positive3		distalEnhancerUb3595	6.152	withUb
Dhrs3	22.8501	positive3		distalEnhancerUb3594	12.5859	withUb
Draxin	7.98931	positive3		distalEnhancerUb3593	10.8358	withUb
Maco1	7.38468	positive3		distalEnhancerUb3592	9.41024	withUb
Nkain1	6.98871	positive3		distalEnhancerUb3591	29.2899	withUb
Gpr153	21.9682	positive3		distalEnhancerUb3590	20.9849	withUb
Phf13	7.06645	positive3		distalEnhancerUb3589	14.5068	withUb
Pou3f1	15.6576	positive3		distalEnhancerUb3588	18.562	withUb
Klhl21	10.0622	positive3		distalEnhancerUb3587	3.2464	withUb
Pde4b	4.91357	positive3		distalEnhancerUb3586	11.3668	withUb
4930412C18Rik	3.20866	positive3		distalEnhancerUb3585	12.8462	withUb
Epha8	18.9368	positive3		distalEnhancerUb3583	4.81441	withUb
Matn1	8.99307	positive3		distalEnhancerUb3582	8.84939	withUb
Rcc2	14.578	positive3		distalEnhancerUb3581	22.223	withUb
Gabbr2	17.8363	positive3		distalEnhancerUb3580	21.5683	withUb
Ncdn	6.31829	positive3		distalEnhancerUb3579	6.76944	withUb
Foxd2os	20.0048	positive3		distalEnhancerUb3578	12.8066	withUb
Ifnlr1	6.07214	positive3		distalEnhancerUb3577	8.36286	withUb
Gm13285	3.07341	positive3		distalEnhancerUb3576	11.0199	withUb
Dmrta1	4.70097	positive3		distalEnhancerUb3575	13.5361	withUb
Abca1	6.02841	positive3		distalEnhancerUb3574	15.8316	withUb
Ahdc1	7.46765	positive3		distalEnhancerUb3573	14.985	withUb
Prkaa2	14.7649	positive3		distalEnhancerUb3572	7.58396	withUb
Runx1t1	10.7211	positive3		distalEnhancerUb3571	10.8297	withUb
Nbl1	7.21335	positive3		distalEnhancerUb3570	18.0474	withUb
Mob3b	10.81	positive3		distalEnhancerUb3941	5.24889	withUb
Nfia	12.3358	positive3		distalEnhancerUb3957	7.07857	withUb
Sdc3	10.1624	positive3		distalEnhancerUb3958	8.67684	withUb
Lpar1	8.97624	positive3		distalEnhancerUb3959	17.5301	withUb
Gm30731	13.6185	positive3		distalEnhancerUb3960	7.75587	withUb
Spen	7.14575	positive3		distalEnhancerUb3961	9.23461	withUb
Grrp1	13.2289	positive3		distalEnhancerUb3962	9.63895	withUb
Snhg3	4.24034	positive3		distalEnhancerUb3963	24.9997	withUb
Ajap1	24.6188	positive3		distalEnhancerUb3964	10.4046	withUb
Mad2l2	7.99995	positive3		distalEnhancerUb3965	19.5573	withUb
Mycl	5.68033	positive3		distalEnhancerUb3966	5.8751	withUb
Sgip1	4.02322	positive3		distalEnhancerUb3967	5.39449	withUb
Sh3gl2	3.94413	positive3		distalEnhancerUb3968	4.48638	withUb
Pm20d2	12.7725	positive3		distalEnhancerUb3969	25.3242	withUb
Podn	6.86179	positive3		distalEnhancerUb3970	13.2768	withUb
Rnf19b	4.28185	positive3		distalEnhancerUb3971	30.7187	withUb
Heyl	2.59032	positive3		distalEnhancerUb3972	10.5948	withUb
C4H1orf232	5.62093	positive3		distalEnhancerUb3973	22.7578	withUb
Dab1	18.3946	positive3		distalEnhancerUb3974	8.77226	withUb
Ssbp3	9.81638	positive3		distalEnhancerUb3975	14.1501	withUb
Acap3	3.69943	positive3		distalEnhancerUb3976	13.1282	withUb
Cntfr	6.95692	positive3		distalEnhancerUb3977	12.881	withUb
Slc44a1	6.82918	positive3		distalEnhancerUb3978	14.5788	withUb
Tpm2	5.64287	positive3		distalEnhancerUb3979	30.0014	withUb
Trnp1	7.50791	positive3		distalEnhancerUb3980	6.93471	withUb
Megf9	4.71918	positive3		distalEnhancerUb3981	6.03171	withUb
Asph	8.34138	positive3		distalEnhancerUb3982	8.28308	withUb
Hes5	17.7919	positive3		distalEnhancerUb3983	11.8827	withUb
Unc13b	5.9997	positive3		distalEnhancerUb3984	13.2504	withUb
Pqlc2	4.18139	positive3		distalEnhancerUb3985	13.8835	withUb
Gjb3	8.27058	positive3		distalEnhancerUb3986	12.8322	withUb
Gm13278	1.0294	positive3		distalEnhancerUb3987	12.9046	withUb
Igfbpl1	7.04935	positive3		distalEnhancerUb3988	7.02253	withUb
Disp3	16.1001	positive3		distalEnhancerUb3989	4.90846	withUb
Tnfsf15	8.39328	positive3		distalEnhancerUb3990	6.43343	withUb
4933407E24Rik	13.6452	positive3		distalEnhancerUb3991	5.43056	withUb
Mllt3	19.9145	positive3		distalEnhancerUb3992	10.7194	withUb
Rasef	4.98472	positive3		distalEnhancerUb3993	8.20129	withUb
Tal1	6.9235	positive3		distalEnhancerUb3994	12.293	withUb
Epb41l4b	18.4107	positive3		distalEnhancerUb3995	9.49526	withUb
Phc2	5.81926	positive3		distalEnhancerUb3996	12.6959	withUb
Scmh1	3.90084	positive3		distalEnhancerUb3997	5.75307	withUb
Fbxo2	6.27482	positive3		distalEnhancerUb3998	7.78178	withUb
Trim14	3.35208	positive3		distalEnhancerUb3999	5.74866	withUb
E2f2	4.32455	positive3		distalEnhancerUb4000	7.77601	withUb
Clic4	6.7774	positive3		distalEnhancerUb4001	15.219	withUb
Tle1	28.9956	positive3		distalEnhancerUb4002	12.1169	withUb
Plekhg5	4.70625	positive3		distalEnhancerUb4003	4.70516	withUb
5930403L14Rik	26.0296	positive3		distalEnhancerUb4004	8.42926	withUb
Ttc39b	4.22009	positive3		distalEnhancerUb4005	7.58502	withUb
Plppr1	5.22849	positive3		distalEnhancerUb4006	9.65431	withUb
Tmem200b	17.7761	positive3		distalEnhancerUb4007	10.9968	withUb
Pax7	31.8878	positive3		distalEnhancerUb4008	7.64348	withUb
Lepr	4.0941	positive3		distalEnhancerUb4009	8.73295	withUb
Serinc2	5.26954	positive3		distalEnhancerUb4010	10.2488	withUb
Mir7020	8.11232	positive3		distalEnhancerUb4011	12.6685	withUb
Nfib	26.1307	positive3		distalEnhancerUb4012	11.6713	withUb
Gm13289	3.51642	positive3		distalEnhancerUb4013	11.6456	withUb
Hes3	42.9488	positive3		distalEnhancerUb4014	19.33	withUb
Eva1b	4.69275	positive3		distalEnhancerUb4015	31.2736	withUb
Cdkn2a	4.08466	positive3		distalEnhancerUb4016	14.762	withUb
Mfsd2a	4.53638	positive3		distalEnhancerUb4017	9.2178	withUb
Agrn	5.50039	positive3		distalEnhancerUb4018	7.08658	withUb
Glis1	13.1675	positive3		distalEnhancerUb4019	18.4331	withUb
Tnc	15.2017	positive3		distalEnhancerUb4020	17.8416	withUb
Faah	8.29641	positive3		distalEnhancerUb4021	11.414	withUb
Nr4a3	24.5251	positive3		distalEnhancerUb4022	17.2708	withUb
Gm11266	20.7358	positive3		distalEnhancerUb4023	6.27039	withUb
C630043F03Rik	29.6511	positive3		distalEnhancerUb4024	6.34158	withUb
Pappa	6.38055	positive3		distalEnhancerUb4025	16.4985	withUb
Afap1	5.21642	positive3		distalEnhancerUb4026	9.11248	withUb
Nsg1	4.5127	positive3		distalEnhancerUb4027	17.0777	withUb
Mmp17	10.7766	positive3		distalEnhancerUb4028	10.8321	withUb
Arhgap24	6.2097	positive3		distalEnhancerUb4029	17.2637	withUb
Phox2b	28.1301	positive3		distalEnhancerUb4030	11.4554	withUb
8030423F21Rik	8.23035	positive3		distalEnhancerUb4031	15.1651	withUb
Fosl2	7.96674	positive3		distalEnhancerUb4032	14.8769	withUb
Agap3	6.59005	positive3		distalEnhancerUb4033	10.6941	withUb
C130026L21Rik	12.4057	positive3		distalEnhancerUb4034	25.7782	withUb
Med13l	25.926	positive3		distalEnhancerUb4035	9.2891	withUb
Hopx	4.78623	positive3		distalEnhancerUb4036	24.9632	withUb
Scarb1	5.63363	positive3		distalEnhancerUb4037	8.85446	withUb
4932441J04Rik	11.847	positive3		distalEnhancerUb4038	5.00087	withUb
Sowahb	6.18816	positive3		distalEnhancerUb4039	9.27198	withUb
Shh	14.5517	positive3		distalEnhancerUb4040	9.07359	withUb
Gm7854	5.86752	positive3		distalEnhancerUb4041	8.50917	withUb
Msi1	5.09963	positive3		distalEnhancerUb4042	5.86175	withUb
Gfi1	14.913	positive3		distalEnhancerUb4043	15.9486	withUb
Baiap2l1	7.49219	positive3		distalEnhancerUb4044	16.7634	withUb
Fbrsl1	4.16318	positive3		distalEnhancerUb4045	13.8504	withUb
Cpeb2	5.29316	positive3		distalEnhancerUb4046	13.5722	withUb
Nkx6-1	14.8778	positive3		distalEnhancerUb4047	11.4569	withUb
G3bp2	4.76331	positive3		distalEnhancerUb4048	14.4835	withUb
Cds1	7.24699	positive3		distalEnhancerUb4049	8.64401	withUb
Prdm8	15.2738	positive3		distalEnhancerUb4050	6.75816	withUb
Elfn1	10.5245	positive3		distalEnhancerUb4051	6.42871	withUb
Ptpn13	8.66835	positive3		distalEnhancerUb4052	10.7708	withUb
Uncx	61.7204	positive3		distalEnhancerUb4053	3.03843	withUb
Otof	4.38772	positive3		distalEnhancerUb4054	16.8465	withUb
2900005J15Rik	5.58078	positive3		distalEnhancerUb4055	34.3938	withUb
Orai1	5.17865	positive3		distalEnhancerUb4056	18.061	withUb
2900026A02Rik	7.23838	positive3		distalEnhancerUb4057	16.743	withUb
Antxr2	5.9147	positive3		distalEnhancerUb4058	13.0254	withUb
Gm5294	5.65947	positive3		distalEnhancerUb4059	20.5057	withUb
Fgl2	2.40238	positive3		distalEnhancerUb4060	11.79	withUb
Adap1	7.58822	positive3		distalEnhancerUb4061	13.7402	withUb
Cdk6	10.063	positive3		distalEnhancerUb4062	20.7414	withUb
Tesc	11.4492	positive3		distalEnhancerUb4063	17.8655	withUb
Pdgfra	27.045	positive3		distalEnhancerUb4064	36.1584	withUb
Limch1	9.4725	positive3		distalEnhancerUb4065	3.76982	withUb
A630072M18Rik	6.17565	positive3		distalEnhancerUb4066	4.03986	withUb
Cnpy1	9.10431	positive3		distalEnhancerUb4067	10.742	withUb
Git2	4.5438	positive3		distalEnhancerUb4068	8.55243	withUb
A930024E05Rik	6.2059	positive3		distalEnhancerUb4069	32.7678	withUb
Atp8a1	6.07208	positive3		distalEnhancerUb4070	13.5485	withUb
Stard13	9.17282	positive3		distalEnhancerUb4071	4.65902	withUb
Kl	6.04065	positive3		distalEnhancerUb4072	5.56193	withUb
Lnx2	16.0767	positive3		distalEnhancerUb4073	6.76772	withUb
Sgcb	5.26474	positive3		distalEnhancerUb4074	8.63796	withUb
Nkx1-1	40.8662	positive3		distalEnhancerUb4075	10.0146	withUb
Cacna2d1	13.9705	positive3		distalEnhancerUb4076	11.9329	withUb
Igfbp7	8.09544	positive3		distalEnhancerUb4077	9.31553	withUb
4930515G01Rik	4.52308	positive3		distalEnhancerUb4078	9.93935	withUb
Coro1c	6.2036	positive3		distalEnhancerUb4079	21.1852	withUb
Septin11	7.35097	positive3		distalEnhancerUb4080	18.8678	withUb
Bmp2k	6.1117	positive3		distalEnhancerUb4081	6.01986	withUb
Por	5.6418	positive3		distalEnhancerUb4082	5.10498	withUb
Smarcd3	10.3726	positive3		distalEnhancerUb4083	6.27099	withUb
Pxn	9.47951	positive3		distalEnhancerUb4084	11.1026	withUb
Fzd1	12.4082	positive3		distalEnhancerUb4085	6.60275	withUb
Hspb8	7.59055	positive3		distalEnhancerUb4086	1.69945	withUb
Polr2b	4.5911	positive3		distalEnhancerUb4087	13.8897	withUb
Fam126a	4.47458	positive3		distalEnhancerUb4088	15.2385	withUb
Apbb2	6.40512	positive3		distalEnhancerUb4089	15.7312	withUb
Kdm2b	5.86763	positive3		distalEnhancerUb4090	18.1172	withUb
3110082J24Rik	7.36133	positive3		distalEnhancerUb4091	9.51695	withUb
Ache	6.63249	positive3		distalEnhancerUb4092	6.4622	withUb
Cux1	12.0589	positive3		distalEnhancerUb4093	5.34838	withUb
Taok3	3.11567	positive3		distalEnhancerUb4094	15.5421	withUb
Aff1	8.44952	positive3		distalEnhancerUb4095	12.4699	withUb
Phtf2	4.66853	positive3		distalEnhancerUb4096	15.1204	withUb
4930500L23Rik	6.48933	positive3		distalEnhancerUb4097	10.76	withUb
Tbx3	28.0828	positive3		distalEnhancerUb4098	11.5657	withUb
Lgi2	8.20158	positive3		distalEnhancerUb4099	7.10057	withUb
Tbc1d1	4.84729	positive3		distalEnhancerUb4100	12.3168	withUb
Stk32b	6.13552	positive3		distalEnhancerUb4101	14.8908	withUb
Ppp1ccb	5.45577	positive3		distalEnhancerUb4102	11.1211	withUb
Zfp664	5.63764	positive3		distalEnhancerUb4103	10.7988	withUb
Slain2	6.16062	positive3		distalEnhancerUb4104	7.79926	withUb
Parm1	6.90775	positive3		distalEnhancerUb4105	5.54925	withUb
Cabp1	5.79509	positive3		distalEnhancerUb4106	4.2683	withUb
Gsx1	50.1503	positive3		distalEnhancerUb4107	9.18359	withUb
Klf3	17.8232	positive3		distalEnhancerUb4108	6.70217	withUb
Tmem60	4.5376	positive3		distalEnhancerUb4109	13.0525	withUb
Gnai1	8.40933	positive3		distalEnhancerUb4110	8.12016	withUb
N4bp2	11.8982	positive3		distalEnhancerUb4111	14.2013	withUb
Mn1	51.3828	positive3		distalEnhancerUb4112	11.7305	withUb
4831440E17Rik	5.55361	positive3		distalEnhancerUb4113	7.6979	withUb
Usp12	5.74957	positive3		distalEnhancerUb4114	7.97639	withUb
E130006D01Rik	12.8954	positive3		distalEnhancerUb4115	26.3072	withUb
Polr1d	14.4306	positive3		distalEnhancerUb4116	19.7215	withUb
Tpcn1	6.14654	positive3		distalEnhancerUb4117	26.0734	withUb
Tgfbr3	14.2141	positive3		distalEnhancerUb4118	9.9057	withUb
Pdgfa	31.8069	positive3		distalEnhancerUb4119	9.08189	withUb
Ubl3	10.1542	positive3		distalEnhancerUb4120	6.44477	withUb
Ppargc1a	10.2779	positive3		distalEnhancerUb4121	16.2491	withUb
Sez6l	15.2242	positive3		distalEnhancerUb4122	15.572	withUb
Mafk	3.92319	positive3		distalEnhancerUb4123	25.8239	withUb
Rasgef1b	9.41268	positive3		distalEnhancerUb4124	14.4462	withUb
Fam166c	7.96219	positive3		distalEnhancerUb4125	14.636	withUb
Iqcd	6.01045	positive3		distalEnhancerUb4126	14.8974	withUb
Slc4a4	8.05311	positive3		distalEnhancerUb4127	13.9775	withUb
9530036O11Rik	14.8192	positive3		distalEnhancerUb4128	15.1863	withUb
Fgfr3	14.3465	positive3		distalEnhancerUb4129	13.4178	withUb
Cyth3	5.03118	positive3		distalEnhancerUb4130	17.1376	withUb
Clip2	4.89596	positive3		distalEnhancerUb4131	5.87566	withUb
Msx1	24.8177	positive3		distalEnhancerUb4132	8.38653	withUb
Tmem120b	4.3316	positive3		distalEnhancerUb4133	15.9852	withUb
Sh2b2	4.07969	positive3		distalEnhancerUb4134	6.93357	withUb
Tmem132b	7.03802	positive3		distalEnhancerUb4135	10.657	withUb
Rbm47	5.07508	positive3		distalEnhancerUb4136	24.3809	withUb
Ankrd13a	4.56793	positive3		distalEnhancerUb4137	18.4846	withUb
Galnt9	8.21835	positive3		distalEnhancerUb4138	9.71469	withUb
E130018O15Rik	7.34092	positive3		distalEnhancerUb4139	7.90748	withUb
Setd1b	15.9749	positive3		distalEnhancerUb4140	6.36573	withUb
[truncated: 15,695 more rows]

## Sheet: SupFig.1a
Numbers of peaks called at q-value < 0.001 for individual replicates of ChIP-seq, and the intersection of those
ChIP-seq	other 1	other2	rep1	rep2	rep3	intersection				log-transformed
H2AK119ub	51414	37662	66276	52179	51414	14869		4.71108	4.5759	4.82136	4.7175	4.71108	4.17228
H3K27ac		38653	38653	57599	57586	27030			4.58718	4.58718	4.76041	4.76032	4.43185
H3K4me1		88752	101455	133474	133530	93011			4.94818	5.00627	5.1254	5.12558	4.96853
H3K4me3	57122	57009	64506	57009	62810	33315		4.7568	4.75594	4.8096	4.75594	4.79803	4.52264
H3K27me3		1073	43449	40854	21506	10321			3.0306	4.63798	4.61123	4.33256	4.01372
H3K36me3			97250	86842	72179	25158				4.98789	4.93873	4.85841	4.40068
SS18::SSX			23504	17461	15868	11563				4.37114	4.24207	4.20052	4.06307
Numbers of H3K27ac HiChIP loops called at FDR < 0.01 for two individual replicates, then the merged loops
HiChIP				28706	18633	24244					4.45797	4.27028	4.3846

## Sheet: SupFig.1b
HiChIP loops per promoter, categorized by SAT or other
Promoter	normalized rank	loop score	Category
Efna3	0.994397	75	SAT
Hoxc4	0.990662	66	SAT
Hoxb4	0.98958	63	SAT
Hoxc5	0.985943	57	SAT
Dlx6	0.984764	54	SAT
Sox1	0.983387	53	SAT
Hoxc6	0.981716	51	SAT
Lef1	0.98152	51	SAT
Sox2	0.965595	39	SAT
Dlx6os1	0.964809	38	SAT
Hmga2	0.961073	36	SAT
Hoxb3	0.953701	33	SAT
Sp9	0.94623	30	SAT
Hoxb9	0.93581	26	SAT
Msx2	0.904355	20	SAT
Cd24a	0.899243	19	SAT
Elfn1	0.882532	17	SAT
Irx2	0.880566	17	SAT
Irx1	0.86995	16	SAT
Cdca5	0.861496	15	SAT
Insm1	0.817851	12	SAT
Hoxd3	0.801828	11	SAT
Cacng4	0.787182	10	SAT
Aurkb	0.788263	10	SAT
Dpysl5	0.759855	9	SAT
Car14	0.762902	9	SAT
Kif26b	0.724074	8	SAT
Fam241b	0.694387	7	SAT
Pax2	0.683967	7	SAT
Crb3	0.656738	6	SAT
Lhx5	0.644451	6	SAT
Sapcd2	0.629804	6	SAT
Skor1	0.628428	6	SAT
Ankle1	0.663128	6	SAT
Shisa8	0.628723	6	SAT
Nptx1	0.582031	5	SAT
Vax2	0.559422	5	SAT
Vax2os	0.559324	5	SAT
Rmst	0.573184	5	SAT
Bcl11b	0.547429	4	SAT
Cdh22	0.54222	4	SAT
Dlgap2	0.536223	4	SAT
Gad2	0.529736	4	SAT
Gm16136	0.527868	4	SAT
Grhl2	0.525804	4	SAT
Grik3	0.525705	4	SAT
Nptx2	0.508896	4	SAT
Nxph4	0.507717	4	SAT
Pax6	0.506242	4	SAT
Reln	0.498083	4	SAT
Epor	0.533373	4	SAT
Mfsd13a	0.514892	4	SAT
Spint2	0.488352	4	SAT
Sult4a1	0.486877	4	SAT
6430503K07Rik	0.469576	3	SAT
Esrp1	0.440971	3	SAT
Fezf2	0.437826	3	SAT
Ina	0.425833	3	SAT
Kcnk1	0.423572	3	SAT
Nkx6-2	0.409712	3	SAT
Phlda2	0.403912	3	SAT
Spint1	0.384449	3	SAT
Mapk15	0.419345	3	SAT
Tmem125	0.379337	3	SAT
Dlx4os	0.326944	2	SAT
Hs3st3b1	0.302074	2	SAT
Hs6st3	0.301976	2	SAT
Popdc3	0.266883	2	SAT
St14	0.24044	2	SAT
Cbln4	0.341001	2	SAT
Fcho1	0.317605	2	SAT
Hook1	0.302664	2	SAT
Rem2	0.260199	2	SAT
Top2a	0.229529	2	SAT
Zic1	0.213998	2	SAT
Adgrb3	0.198565	1	SAT
Arx	0.191586	1	SAT
Barx2	0.18785	1	SAT
Cbln1	0.181166	1	SAT
Col2a1	0.171041	1	SAT
Dab1	0.165241	1	SAT
Ephb1	0.152561	1	SAT
Fgf8	0.147056	1	SAT
Fstl4	0.144205	1	SAT
Gabbr2	0.143026	1	SAT
Gm2694	0.136341	1	SAT
Gp5	0.132606	1	SAT
Kirrel3	0.11619	1	SAT
Mnx1	0.099479	1	SAT
Nsg2	0.0864052	1	SAT
Pcdh8	0.0803106	1	SAT
Adcy8	0.198761	1	SAT
Ckmt1	0.173695	1	SAT
Ddx25	0.163275	1	SAT
Epcam	0.152856	1	SAT
Foxe1	0.145188	1	SAT
Gchfr	0.142141	1	SAT
Il17re	0.123267	1	SAT
Krt18	0.114519	1	SAT
Pbk	0.0809004	1	SAT
Plek2	0.0739212	1	SAT
Ppfia3	0.0701858	1	SAT
Sez6	0.0470854	1	SAT
Sox15	0.0371572	1	SAT
Syt5	0.0303745	1	SAT
Zfp872	0.00334218	1	SAT
Hoxc10	1	332
Hoxc9	0.999902	321
Gm36878	0.999803	313
Hoxc11	0.999705	264
Hes1	0.999607	225
2610035F20Rik	0.999509	172
Zic2	0.99941	172
Hoxc12	0.999312	164
Gm15545	0.999214	163
Prmt1	0.999115	163
H2-Ke6	0.999017	160
Akt1s1	0.998919	156
Mir707	0.99882	156
Tbc1d17	0.998722	156
2900052L18Rik	0.998624	141
Bahcc1	0.998526	141
Mir196a-2	0.998427	137
Ddx39b	0.998329	119
Mir6975	0.998231	119
Atp6v1g2	0.998132	109
Nfkbil1	0.998034	109
Ppp1r18	0.997936	108
Rnf5	0.997837	106
Mknk2	0.997739	101
Hoxc8	0.997543	100
Bcl2l12	0.997641	100
Irf3	0.997444	100
Cbarp	0.997346	99
Midn	0.997248	99
Plekhj1	0.997149	97
Sf3a2	0.997051	97
Mir1894	0.996953	96
Mrps18b	0.996854	96
Ppp1r10	0.996756	96
Rxrb	0.996658	95
Slc39a7	0.99656	95
Ap2a1	0.996461	94
Adat3	0.996363	93
Scamp4	0.996265	93
Ing1	0.996068	92
E130317F20Rik	0.996166	92
Ptbp1	0.99597	92
Apom	0.995871	91
Bag6	0.995773	91
Gm26710	0.995675	90
Klf16	0.995577	90
Nr1d1	0.995478	88
Zic5	0.99538	85
Ubtf	0.995282	84
Mir6930	0.995183	82
Slc25a39	0.995085	82
Rpl18	0.994987	78
Mex3d	0.994888	77
Myl6	0.99479	77
Rras	0.994692	77
Scaf1	0.994594	77
4632428C04Rik	0.994495	75
Hrc	0.994299	75
Trpm4	0.9942	75
Ubald1	0.994102	75
Psmb3	0.994004	74
Gadd45b	0.993905	73
Gadd45g	0.993807	73
Gm15417	0.993709	73
Tmem259	0.993611	73
Zbtb7b	0.993512	73
1700092M07Rik	0.993414	72
H2ac7	0.993316	72
H2ac8	0.993217	72
H2bc7	0.993119	72
H2bc8	0.993021	72
H3c4	0.992922	72
Mir6992	0.992824	72
Stx5a	0.992726	72
Tle5	0.992628	72
Snord34	0.992529	71
Snord35a	0.992431	71
Bbc3	0.992333	70
Kdm6b	0.992234	70
Naca	0.992136	70
Zbtb7a	0.992038	70
Gm5089	0.991841	69
Atp5d	0.991939	69
Med22	0.991743	69
Mepce	0.991645	69
Neat1	0.991546	69
Rpl7a	0.991448	69
Zcwpw1	0.99135	69
2810410L24Rik	0.991251	68
Dbp	0.991153	68
Stat6	0.991055	68
Ubc	0.990956	67
Ehbp1l1	0.990858	66
Fam89b	0.99076	66
Znrd2	0.990563	66
Meis1	0.990465	65
Tbx3	0.990072	65
Mir219a-1	0.990367	65
Mir219c	0.990268	65
Ring1	0.99017	65
Vegfa	0.989679	64
H4c14	0.989973	64
Pop7	0.989875	64
Tsc22d4	0.989777	64
Mir10a	0.989482	63
Pfdn6	0.989384	63
Wdr46	0.989285	63
Mbd3	0.989187	62
Rgl2	0.989089	62
Trip6	0.98899	62
Atn1	0.988892	61
Pnkp	0.988794	61
Ptov1	0.988696	61
Hoxb2	0.988204	60
Hoxb3os	0.988106	60
Nab2	0.987909	60
1700012D01Rik	0.988597	60
Cnpy4	0.988499	60
Gpr108	0.988401	60
Grn	0.988302	60
Msh5	0.988007	60
Prr12	0.987811	60
Taf6	0.987713	60
Trip10	0.987614	60
Abhd17a	0.987516	59
Gnb2	0.987418	59
Gpsm3	0.987319	59
Sf3b4	0.987221	59
4933434E20Rik	0.987123	58
Alyref	0.987024	58
Anapc11	0.986926	58
Clic1	0.986828	58
Grcc10	0.98673	58
Maf1	0.986631	58
Rps11	0.986533	58
Sharpin	0.986435	58
Snord35b	0.986336	58
Ubap2l	0.986238	58
Fscn1	0.98614	57
H4c4	0.986041	57
Msl1	0.985845	57
Uqcr11	0.985747	57
AI413582	0.985648	56
Mospd3	0.98555	56
Rps18	0.985452	56
Vps52	0.985353	56
Arid3a	0.985255	55
Atxn7l3	0.985157	55
Kiss1r	0.985058	55
Ptges3	0.98496	55
R3hdm4	0.984862	55
Dlx6os2	0.984665	54
Hoxb5	0.984174	54
Hoxb7	0.984075	54
Fis1	0.984567	54
H2ac20	0.984469	54
H2ac21	0.98437	54
H2bc21	0.984272	54
Surf1	0.983977	54
Surf2	0.983879	54
A230083G16Rik	0.983781	53
Ptms	0.983584	53
Six1	0.983486	53
Gm51264	0.983682	53
Tcf3	0.983289	53
Zfand2b	0.983191	53
Acox1	0.983092	52
Ap4m1	0.982994	52
Fam83e	0.982896	52
Mcm7	0.982798	52
Micos13	0.982699	52
Mir6988	0.982601	52
Rpl19	0.982503	52
Septin2	0.982404	52
Sphk2	0.982306	52
Syvn1	0.982208	52
Ten1	0.98211	52
Cdkn1b	0.982011	51
Irf2bpl	0.981618	51
Tnrc6c	0.981225	51
Cpt1c	0.981913	51
Cyb5d1	0.981815	51
Naa38	0.981421	51
Pias4	0.981323	51
Zkscan14	0.981127	51
Zkscan5	0.981028	51
1600014C23Rik	0.98093	50
F630040K05Rik	0.980733	50
Sox1ot	0.979947	50
Dnm3os	0.980832	50
Fbrs	0.980635	50
Gm46567	0.980537	50
H2bc18	0.980438	50
H3c13	0.98034	50
Med25	0.980242	50
Mir199a-2	0.980144	50
Nlgn2	0.980045	50
Tmem256	0.979849	50
Arhgef2	0.97975	49
Foxp4	0.979455	49
Pcgf2	0.978866	49
Cks1b	0.979652	49
Ewsr1	0.979554	49
Gdi1	0.979357	49
Mex3a	0.979259	49
Ndufaf8	0.979161	49
Nit1	0.979062	49
Nrm	0.978964	49
Pfdn2	0.978767	49
Rhbdd3	0.978669	49
Shc1	0.978571	49
Tepsin	0.978472	49
Cdx2	0.978079	48
Atf4	0.978374	48
Bax	0.978276	48
Cars2	0.978178	48
Dedd2	0.977981	48
Etf1	0.977883	48
Lamtor2	0.977784	48
Mir7048	0.977686	48
Ppt2	0.977588	48
Prrt1	0.977489	48
Psme3	0.977391	48
Ubqln4	0.977293	48
Unk	0.977195	48
Zfp526	0.977096	48
Zfp598	0.976998	48
Zscan21	0.9769	48
Efna4	0.97631	47
Fam20a	0.976212	47
Gm11266	0.976015	47
Nfib	0.975622	47
1600020E01Rik	0.976801	47
6330549D23Rik	0.976703	47
Akap8	0.976605	47
Bola1	0.976506	47
D330041H03Rik	0.976408	47
Fzr1	0.976113	47
Hsp90ab1	0.975917	47
Mblac1	0.975818	47
Nabp2	0.97572	47
Pcbp1	0.975523	47
Rbm8a	0.975425	47
Rnf41	0.975327	47
Rnps1	0.975229	47
6230400D17Rik	0.97513	46
Chchd1	0.975032	46
Ddit3	0.974934	46
Dohh	0.974835	46
Lrrc14	0.974737	46
Mbd6	0.974639	46
Mir1982	0.97454	46
Mir6913	0.974442	46
Mir7653	0.974344	46
Nek8	0.974246	46
Oaz1	0.974147	46
Oaz1-ps	0.974049	46
Polh	0.973951	46
Recql4	0.973852	46
Rpl10a	0.973754	46
Tlcd1	0.973656	46
Xpo5	0.973557	46
Izumo4	0.973459	45
Mob3a	0.973361	45
Rpl41	0.973263	45
Slc12a9	0.973164	45
Tm7sf2	0.973066	45
Trim65	0.972968	45
Zc3h10	0.972869	45
Ankrd34a	0.972673	44
Fos	0.972378	44
Fzd2	0.97228	44
Lockd	0.971788	44
Polr3gl	0.971591	44
Tmem30b	0.971395	44
2210039B01Rik	0.972771	44
Csnk2b	0.972574	44
Dido1	0.972476	44
Gid8	0.972181	44
Gpank1	0.972083	44
Kmt2d	0.971985	44
Kpnb1	0.971886	44
Mlf2	0.97169	44
Rela	0.971493	44
Brd2	0.971198	43
Efna1	0.9711	43
Ppp1r35	0.970412	43
Ptch1	0.970314	43
4632404H12Rik	0.971297	43
Emg1	0.971002	43
Ftl1	0.970903	43
H2-DMa	0.970805	43
Igsf8	0.970707	43
Phb2	0.970608	43
Plod3	0.97051	43
Ube2q1	0.970215	43
Zer1	0.970117	43
Znhit1	0.970019	43
Fzd1	0.969527	42
Pdgfa	0.968937	42
Abhd11	0.96992	42
Apba3	0.969822	42
Cdk9	0.969724	42
Eme2	0.969625	42
Mir2861	0.969429	42
Mir3960	0.969331	42
Mrpl54	0.969232	42
Mrps34	0.969134	42
Nme3	0.969036	42
Ptma	0.968642	41
Mgrn1	0.968839	41
Psmd3	0.968741	41
Cenpb	0.968249	40
Dlx2	0.968151	40
Dlx5	0.968053	40
Uncx	0.967266	40
Zfp36	0.96707	40
AI837181	0.968544	40
Atf5	0.968446	40
Cactin	0.968348	40
Drap1	0.967954	40
Elovl1	0.967856	40
Gpx4	0.967758	40
Il4i1b	0.967659	40
Leng9	0.967561	40
Med16	0.967463	40
Nup62	0.967365	40
Zfand2a	0.967168	40
Pim3	0.966283	39
Crtc2	0.966971	39
Dedd	0.966873	39
Dtx3	0.966775	39
Eif3b	0.966676	39
F420014N23Rik	0.966578	39
Mad1l1	0.96648	39
Ntmt1	0.966382	39
Ptpmt1	0.966185	39
Puf60	0.966087	39
Rbm39	0.965988	39
Rbx1	0.96589	39
Rhoc	0.965792	39
Snrnp70	0.965694	39
Zbtb4	0.965497	39
Zfp219	0.965399	39
Clcn2	0.965005	38
Polr2h	0.964416	38
Sec14l1	0.964022	38
Zfp703	0.963826	38
5031425E22Rik	0.9653	38
AF357399	0.965202	38
Atat1	0.965104	38
Coq10a	0.964907	38
Ftsj3	0.964711	38
Kmt2e	0.964612	38
Ltbp3	0.964514	38
Psmc5	0.964317	38
Rpl23	0.964219	38
Rps16	0.964121	38
Snora21	0.963924	38
Mllt6	0.962745	37
Atp6v0c	0.963728	37
Atp6v0c-ps2	0.963629	37
Bud23	0.963531	37
Dhx16	0.963433	37
Dnajc30	0.963334	37
Ephb4	0.963236	37
Foxk1	0.963138	37
Fuz	0.963039	37
Irgq	0.962941	37
Mef2d	0.962843	37
Myl12b	0.962646	37
Plscr3	0.962548	37
Prkar1a	0.96245	37
Set	0.962351	37
Tmem50a	0.962253	37
Tmub2	0.962155	37
Zc3h4	0.962056	37
Zfp335	0.961958	37
Dleu2	0.961467	36
Ier5l	0.960877	36
Maml3	0.96068	36
Plekhg2	0.96009	36
Capza1	0.96186	36
Catsperd	0.961762	36
Cbx5	0.961663	36
Cpsf4	0.961565	36
Gm10052	0.961368	36
H2bc3	0.96127	36
H3c3	0.961172	36
Hnrnpa1	0.960975	36
Lonp1	0.960779	36
Map2k2	0.960582	36
Mir5615-1	0.960484	36
Mir5615-2	0.960385	36
Mtmr11	0.960287	36
Plekha4	0.960189	36
Ppp1ca	0.959992	36
Ppp1r15a	0.959894	36
Ptcd1	0.959796	36
Rnf151	0.959697	36
Rps2	0.959599	36
Snhg9	0.959501	36
Snora64	0.959402	36
Snora78	0.959304	36
St7l	0.959206	36
Stoml2	0.959107	36
Tbc1d10c	0.959009	36
Ap3d1	0.958911	35
Atf6b	0.958813	35
Brat1	0.958714	35
Hnrnpul2	0.958616	35
Iqce	0.958518	35
Kat5	0.958419	35
Lrsam1	0.958321	35
Mief1	0.958223	35
Rab11b	0.958124	35
Rnf44	0.958026	35
Rpl12	0.957928	35
Scd2	0.95783	35
Snora65	0.957731	35
St13	0.957633	35
Tnpo2	0.957535	35
Ttc9c	0.957436	35
Xpnpep3	0.957338	35
Zfp341	0.95724	35
Znhit2	0.957141	35
Efna5	0.956552	34
Id3	0.956257	34
Irf2bp2	0.956158	34
Lnx2	0.955962	34
Polr1d	0.95547	34
Arhgdia	0.957043	34
Atp5h	0.956945	34
Bysl	0.956847	34
Ccdc47	0.956748	34
D17H6S56E-5	0.95665	34
Gm20517	0.956453	34
Hnrnpf	0.956355	34
Kctd2	0.95606	34
Med20	0.955864	34
Mir8102	0.955765	34
Pcnp	0.955667	34
Pip4k2b	0.955569	34
Ranbp1	0.955372	34
Thap7	0.955274	34
Trmt2a	0.955175	34
Vars	0.955077	34
Ankrd10	0.954979	33
Arf6	0.954782	33
Foxf2	0.953996	33
Nfkbia	0.953111	33
Plxdc1	0.953013	33
Tshz1	0.95262	33
Zfp36l1	0.952521	33
Ankzf1	0.954881	33
Atg9a	0.954684	33
Cdc34	0.954586	33
Cyth2	0.954487	33
Eif2b4	0.954389	33
Eif4g1	0.954291	33
Exosc4	0.954192	33
Fbl	0.954094	33
Gtf2h1	0.953898	33
Gtf2h4	0.953799	33
Hps5	0.953603	33
Khdc4	0.953504	33
Lamb2	0.953406	33
Lsm7	0.953308	33
Mir7238	0.953209	33
Snx17	0.952915	33
Sp3	0.952816	33
Sp3os	0.952718	33
Dlx1	0.952325	32
Hoxb6	0.951833	32
Kctd1	0.951637	32
Six4	0.950949	32
Socs3	0.950752	32
Bad	0.952423	32
Galt	0.952226	32
Gm42274	0.952128	32
Gpr137	0.95203	32
Hdgfl2	0.951932	32
Kbtbd4	0.951735	32
Map3k11	0.951538	32
Med29	0.95144	32
Mta2	0.951342	32
Ndufs3	0.951243	32
Paf1	0.951145	32
Pcnx3	0.951047	32
Slc25a44	0.95085	32
Timm13	0.950654	32
Trmt10c	0.950555	32
Ubxn6	0.950457	32
Jpt1	0.949179	31
Zadh2	0.947901	31
1700122O11Rik	0.950359	31
Actb	0.95026	31
Ankrd24	0.950162	31
Arhgef40	0.950064	31
Becn1	0.949966	31
C87436	0.949867	31
Clec11a	0.949769	31
Dennd4b	0.949671	31
Dxo	0.949572	31
Gm19710	0.949474	31
Hax1	0.949376	31
Hlcs	0.949277	31
Lsm4	0.949081	31
Mfsd11	0.948983	31
Nsd1	0.948884	31
Phf2	0.948786	31
Polr2a	0.948688	31
Sac3d1	0.948589	31
Sco2	0.948491	31
Sirt6	0.948393	31
Slc35g3	0.948295	31
Srsf2	0.948196	31
Stk19	0.948098	31
Trrap	0.948	31
Zbtb12	0.947803	31
Zkscan1	0.947705	31
Jund	0.946722	30
Ptk7	0.946329	30
1700120C14Rik	0.947606	30
Cnpy2	0.947508	30
Dap3	0.94741	30
Dolk	0.947312	30
Erf	0.947213	30
Fdps	0.947115	30
Fut11	0.947017	30
Gtpbp2	0.946918	30
Iqcn	0.94682	30
Mcrs1	0.946623	30
Mfsd3	0.946525	30
Nup188	0.946427	30
Stkld1	0.946132	30
Surf4	0.946034	30
Usp19	0.945935	30
Zfp428	0.945837	30
Arid1b	0.94564	29
Foxq1	0.945247	29
H2-D1	0.944952	29
Hey1	0.944756	29
Kdelr1	0.944461	29
Lbx1	0.944166	29
Vapa	0.943478	29
Ap5z1	0.945739	29
Ddah2	0.945542	29
Fam131a	0.945444	29
Fau	0.945346	29
Gga3	0.945149	29
H1f2	0.945051	29
H2-L	0.944854	29
Hspa9	0.944657	29
Ifi35	0.944559	29
Klc4	0.944363	29
Lasp1	0.944264	29
Mafg	0.944068	29
Mrpl2	0.943969	29
Mrpl49	0.943871	29
Mrps7	0.943773	29
Rpl27	0.943674	29
Rpl38	0.943576	29
Zswim8	0.94338	29
Hivep2	0.9422	28
Lmo4	0.942102	28
Sdk2	0.94161	28
1700113A16Rik	0.943281	28
Abcb6	0.943183	28
Atrip	0.943085	28
Atrip-trex1	0.942986	28
Atxn2l	0.942888	28
Bag1	0.94279	28
Bcat2	0.942691	28
Chmp5	0.942593	28
Eif4a1	0.942495	28
Erbb2	0.942397	28
Grin2d	0.942298	28
Pfkl	0.942003	28
Pigo	0.941905	28
Polr1c	0.941807	28
Qrich1	0.941708	28
Setd1a	0.941512	28
Tob2	0.941414	28
Yipf3	0.941315	28
Ccnd2	0.940627	27
Hmga1	0.939644	27
Hmga1b	0.939546	27
Klhl21	0.939349	27
Nrbp2	0.938661	27
Tcf4	0.937678	27
Tle2	0.93758	27
1700037H04Rik	0.941217	27
9330104G04Rik	0.941119	27
Atp5b	0.94102	27
B930059L03Rik	0.940922	27
BC003965	0.940824	27
Bri3bp	0.940725	27
Cstb	0.940529	27
Dact3	0.940431	27
Eif4a2	0.940332	27
Eif4a3	0.940234	27
Eno2	0.940136	27
Gm10433	0.940037	27
Gm16712	0.939939	27
Gna11	0.939841	27
Hexim2	0.939742	27
Isy1	0.939448	27
Luc7l	0.939251	27
Mavs	0.939153	27
Mir677	0.939054	27
Mir7067	0.938956	27
Mrpl58	0.938858	27
Mydgf	0.938759	27
Nucb1	0.938563	27
Rab34	0.938465	27
Rpl18a	0.938366	27
Sertad1	0.938268	27
Sf3b1	0.93817	27
Snora68	0.938071	27
Snora81	0.937973	27
Snord2	0.937875	27
Spata2	0.937776	27
Yju2	0.937482	27
Zfp446	0.937383	27
Gm20544	0.936204	26
Lfng	0.935712	26
Mecom	0.935614	26
Pdgfb	0.935221	26
Rsrp1	0.934631	26
Smad7	0.934238	26
Tapbp	0.933943	26
Abhd16a	0.937285	26
Akap8l	0.937187	26
Ankrd52	0.937088	26
Arl6ip4	0.93699	26
Asb6	0.936892	26
Cdc20	0.936793	26
Cnbp	0.936695	26
Coq10b	0.936597	26
Dcaf8	0.936499	26
Fam136a	0.9364	26
Fance	0.936302	26
Grk6	0.936105	26
Gtf3c2	0.936007	26
Gtpbp6	0.935909	26
Mir6986	0.935516	26
Ndufa7	0.935417	26
Nfs1	0.935319	26
Prpsap1	0.935122	26
Prr14	0.935024	26
Rce1	0.934926	26
Romo1	0.934827	26
Rps28	0.934729	26
Safb	0.934533	26
Safb2	0.934434	26
Slc39a1	0.934336	26
Sp2	0.934139	26
Sumo2	0.934041	26
Tead3	0.933844	26
Urm1	0.933746	26
Usp36	0.933648	26
Wbp1	0.93355	26
Zfp605	0.933451	26
Ccdc40	0.932763	25
Fbxo2	0.93237	25
Fbxo44	0.932272	25
Klf9	0.931879	25
Nr2f2	0.930994	25
Nxn	0.930896	25
Tbc1d16	0.930207	25
Zfp503	0.929323	25
1700084E18Rik	0.933353	25
1810055G02Rik	0.933255	25
3110082I17Rik	0.933156	25
Alkbh4	0.933058	25
Asna1	0.93296	25
Brd4	0.932861	25
Chmp2a	0.932665	25
Crebrf	0.932567	25
Dpf2	0.932468	25
Gzf1	0.932173	25
Hif1an	0.932075	25
Hmg20b	0.931977	25
Ldha	0.93178	25
Lrrc8a	0.931682	25
Lrwd1	0.931584	25
Lztr1	0.931485	25
Mir125a	0.931387	25
Mir99b	0.931289	25
Mirlet7e	0.93119	25
Nfic	0.931092	25
Nyap1	0.930797	25
Pa2g4	0.930699	25
Pex11b	0.930601	25
Smim27	0.930502	25
Spaca6	0.930404	25
Tbc1d13	0.930306	25
Tmem167b	0.930109	25
Tomm6	0.930011	25
Tomm6os	0.929913	25
Topors	0.929814	25
Trir	0.929716	25
Ube2m	0.929618	25
Wipi2	0.929519	25
Zbtb5	0.929421	25
Fgf11	0.928536	24
Limd2	0.927947	24
Mafk	0.927848	24
Phf13	0.927357	24
Sema6a	0.92716	24
Tmem102	0.926964	24
Arhgef25	0.929224	24
B3gat3	0.929126	24
Cdc42se1	0.929028	24
Cep131	0.92893	24
Eif5	0.928831	24
Fancc	0.928733	24
Fem1a	0.928635	24
G630025P09Rik	0.928438	24
Get4	0.92834	24
Gfer	0.928241	24
Gm13427	0.928143	24
Hnrnpab	0.928045	24
Mllt11	0.92775	24
Mrpl14	0.927652	24
Noxo1	0.927553	24
Pex19	0.927455	24
Ppp1r15b	0.927258	24
Snora28	0.927062	24
Tmem63b	0.926865	24
Tpgs1	0.926767	24
Ube2d2a	0.926669	24
Usp21	0.92657	24
Vps37d	0.926472	24
Zfp7	0.926374	24
Calm1	0.925686	23
Gprc5c	0.924998	23
Lix1l	0.924703	23
Tbkbp1	0.922245	23
0610010K14Rik	0.926275	23
1110038B12Rik	0.926177	23
2810454H06Rik	0.926079	23
A330035P11Rik	0.925981	23
Adipor1	0.925882	23
Atraid	0.925784	23
Ccdc157	0.925587	23
Cnst	0.925489	23
Ddx3x	0.925391	23
Faap20	0.925292	23
Galk1	0.925194	23
Gpr19	0.925096	23
Ilrun	0.924899	23
Kpna2	0.924801	23
Lmf2	0.924604	23
Malat1	0.924506	23
Mapk8ip3	0.924408	23
Mboat7	0.924309	23
Mdh2	0.924211	23
Mir6516	0.924113	23
Mir8116	0.924015	23
Mrpl41	0.923916	23
Msto1	0.923818	23
Ncaph2	0.92372	23
Pcyt2	0.923621	23
Pnpla7	0.923523	23
Rab5b	0.923425	23
Rac1	0.923326	23
Rad9a	0.923228	23
Rnasek	0.92313	23
Rpl36	0.923032	23
Seh1l	0.922933	23
Sf3a1	0.922835	23
Shank1	0.922737	23
Slc5a6	0.922638	23
Snhg20	0.92254	23
Snord52	0.922442	23
Styxl1	0.922343	23
Tfb2m	0.922147	23
Tm9sf2	0.922049	23
Tsen34	0.92195	23
Tubb4b	0.921852	23
Tut1	0.921754	23
Ufsp1	0.921655	23
Zbtb11	0.921557	23
Zbtb11os1	0.921459	23
Zfp119a	0.92136	23
Zfp358	0.921262	23
Zfp68	0.921164	23
4831440E17Rik	0.920869	22
Cdkn1a	0.920377	22
Eef1d	0.919591	22
Foxo3	0.919198	22
Ier5	0.918117	22
Kmt2c	0.917822	22
Tgif1	0.915462	22
Tgif2	0.915364	22
Tigd5	0.915266	22
Twist1	0.915069	22
1700096K18Rik	0.921066	22
2810029C07Rik	0.920967	22
4930558K02Rik	0.920771	22
Ammecr1l	0.920672	22
Apbb3	0.920574	22
BC051226	0.920476	22
Cdt1	0.920279	22
Cep95	0.920181	22
Cnppd1	0.920083	22
Crlf2	0.919984	22
Cyc1	0.919886	22
Daxx	0.919788	22
Ddx5	0.919689	22
Ep300	0.919493	22
Fam234a	0.919394	22
Fip1l1	0.919296	22
Frmd8	0.9191	22
Gm11520	0.919001	22
Grifin	0.918903	22
Gys1	0.918805	22
H1f3	0.918706	22
H2ac10	0.918608	22
H4c8	0.91851	22
Hdgf	0.918411	22
Hnrnpm	0.918313	22
Idh3g	0.918215	22
Kat7	0.918018	22
Khsrp	0.91792	22
Map7d1	0.917723	22
Mark3	0.917625	22
Mien1	0.917527	22
Mif4gd	0.917428	22
Mnt	0.91733	22
Morn1	0.917232	22
Mrm2	0.917134	22
Ncor2	0.917035	22
Ndufa11	0.916937	22
Ndufs8	0.916839	22
Nudt1	0.91674	22
Pigc	0.916642	22
Prelid1	0.916544	22
Rab24	0.916445	22
Rer1	0.916347	22
Retreg2	0.916249	22
Ruvbl2	0.916151	22
Scfd2	0.916052	22
Sgta	0.915954	22
Slc25a45	0.915856	22
Slc35a4	0.915757	22
Ssr4	0.915659	22
Tecpr1	0.915561	22
Tpra1	0.915168	22
Vmac	0.914971	22
Vrk3	0.914873	22
Wdr18	0.914774	22
Ywhaz	0.914676	22
Zfp113	0.914578	22
Zfp473	0.91448	22
Btg2	0.913791	21
Crlf1	0.9133	21
Dusp1	0.912907	21
Gas2l1	0.912415	21
Junb	0.911727	21
Pdlim7	0.910056	21
Ptprs	0.909368	21
Shox2	0.908778	21
Zfp516	0.9075	21
1700023D09Rik	0.914381	21
2810006K23Rik	0.914283	21
Aimp2	0.914185	21
Anks1	0.914086	21
Atp6v0e	0.913988	21
Bop1	0.91389	21
C030006K11Rik	0.913693	21
Cct3	0.913595	21
Cdk4	0.913497	21
Cpsf2	0.913398	21
Cyp51	0.913202	21
Dnajc7	0.913103	21
Doc2g	0.913005	21
E4f1	0.912808	21
Exosc1	0.91271	21
Fbxl15	0.912612	21
G6pdx	0.912514	21
Gm53	0.912317	21
H1f4	0.912219	21
H2bc6	0.91212	21
Hnrnpu	0.912022	21
Hsf1	0.911924	21
Hsf2bp	0.911825	21
Khk	0.911629	21
Lrfn4	0.911531	21
Lrrc24	0.911432	21
Lsm2	0.911334	21
Mad2l1bp	0.911236	21
Mcrip1	0.911137	21
Mir6902	0.911039	21
Mphosph9	0.910941	21
Ndufs7	0.910842	21
Nfx1	0.910744	21
Nudt8	0.910646	21
Nup214	0.910548	21
Nxf1	0.910449	21
Pan2	0.910351	21
Pask	0.910253	21
Pcif1	0.910154	21
Pgam1	0.909958	21
Pms2	0.909859	21
Ppp1r27	0.909761	21
Ppp1r7	0.909663	21
Psd	0.909565	21
Psma3	0.909466	21
Rab7	0.90927	21
Rarg	0.909171	21
Rpp25l	0.909073	21
Rrp1	0.908975	21
Sec61a1	0.908876	21
Taf11	0.90868	21
Tesk1	0.908582	21
Tgoln1	0.908483	21
Tgoln2	0.908385	21
Timm22	0.908287	21
Trappc3	0.908188	21
Tsacc	0.90809	21
Tuba1b	0.907992	21
Usp4	0.907893	21
Wdr90	0.907795	21
Zdhhc16	0.907697	21
Zfp414	0.907599	21
Fam20c	0.905829	20
Fbxl14	0.905731	20
Ggn	0.905436	20
Ppp1cc	0.90347	20
Ppp1ccb	0.903372	20
Sall3	0.902487	20
Tmpo	0.901307	20
Zfp521	0.900423	20
1810021B22Rik	0.907402	20
AA543186	0.907304	20
Adal	0.907205	20
Arfrp1	0.907107	20
Atg13	0.907009	20
Atp8b2	0.90691	20
Baz1b	0.906812	20
Brix1	0.906714	20
Cacfd1	0.906616	20
Cic	0.906517	20
Ctdnep1	0.906419	20
Cul4a	0.906321	20
Dpm3	0.906222	20
E2f1	0.906124	20
Elmod3	0.906026	20
Elp5	0.905927	20
Gabpb2	0.905633	20
Gatd3a	0.905534	20
Glmp	0.905338	20
Gm16740	0.905239	20
Gm20605	0.905141	20
Harbi1	0.905043	20
Hnrnpl	0.904944	20
Hspd1	0.904846	20
Hspe1	0.904748	20
Lcmt2	0.90465	20
Lrch4	0.904551	20
Man1b1	0.904453	20
Naa10	0.904256	20
Ndor1	0.904158	20
Nr1h2	0.90406	20
Opa3	0.903961	20
Orai3	0.903863	20
Pcid2	0.903765	20
Phykpl	0.903667	20
Pmf1	0.903568	20
Ppp1r12c	0.903273	20
Ppp2r5d	0.903175	20
Rab40c	0.903077	20
Rad1	0.902978	20
Rcc1l	0.90288	20
Retsat	0.902782	20
Rfc4	0.902684	20
Sae1	0.902585	20
Scarna2	0.902389	20
Snhg16	0.90229	20
Snord1a	0.902192	20
Snord1b	0.902094	20
Snord1c	0.901995	20
Spred3	0.901897	20
Srp68	0.901799	20
Srsf3	0.901701	20
Tef	0.901602	20
Thap1	0.901504	20
Tmem203	0.901406	20
Tor2a	0.901209	20
Trabd	0.901111	20
Tuba1c	0.901012	20
Unc13d	0.900914	20
Wbp2	0.900816	20
Wipf2	0.900718	20
Zfp369	0.900619	20
Zfp407	0.900521	20
Zfp873	0.900324	20
Zgpat	0.900226	20
9330179D12Rik	0.900029	19
9530052E02Rik	0.899931	19
Dusp4	0.898457	19
Fhl3	0.897375	19
Hunk	0.896884	19
Irs2	0.896786	19
Irx3	0.896687	19
Rcor2	0.895311	19
Rusc1	0.894918	19
5430416N02Rik	0.900128	19
Abcf1	0.899833	19
Abt1	0.899735	19
Arid2	0.899636	19
Atf7	0.899538	19
BC005624	0.89944	19
Btf3l4	0.899341	19
Cdk2ap1	0.899145	19
Cdk5	0.899046	19
Clcn4	0.898948	19
Cops6	0.89885	19
Cse1l	0.898752	19
Cyp4f17	0.898653	19
Dazap1	0.898555	19
Dyrk1b	0.898358	19
Eci1	0.89826	19
Efcab2	0.898162	19
Emc10	0.898064	19
Fam50a	0.897965	19
Fam53c	0.897867	19
Fam71e1	0.897769	19
Fasn	0.89767	19
Fbxl20	0.897572	19
Fen1	0.897474	19
Gabpb1	0.897277	19
Gng8	0.897179	19
Gpatch8	0.897081	19
Gtpbp3	0.896982	19
Isg20l2	0.896589	19
Kmt5b	0.896491	19
Mir12191	0.896392	19
Mir5620	0.896294	19
Mir92b	0.896196	19
Mogs	0.896098	19
Mov10	0.895999	19
Mtch2	0.895901	19
Muc1	0.895803	19
Nfkbie	0.895704	19
Nxt1	0.895606	19
Oplah	0.895508	19
Plin3	0.895409	19
Rnf126	0.895213	19
Rnf25	0.895115	19
Rrnad1	0.895016	19
Sertad3	0.89482	19
Sft2d3	0.894721	19
Slc4a2	0.894623	19
Snrpg	0.894525	19
Stip1	0.894426	19
Stk36	0.894328	19
Stk38	0.89423	19
Tcirg1	0.894132	19
Tmed10	0.894033	19
Tmem258	0.893935	19
Txndc12	0.893837	19
Usp20	0.893738	19
Usp34	0.89364	19
Wtap	0.893542	19
Ywhag	0.893443	19
Zbtb45	0.893345	19
Zfp513	0.893247	19
Alkbh5	0.89305	18
B4gat1	0.892755	18
Brms1	0.892559	18
Efs	0.891674	18
Esyt1	0.891576	18
Fosl2	0.891281	18
Gsk3b	0.890691	18
Ier2	0.8902	18
Kctd15	0.889806	18
Msx1	0.889315	18
Pim1	0.888332	18
Six5	0.887152	18
Traf4	0.885678	18
Trim47	0.885481	18
Usp49	0.884891	18
Acd	0.893149	18
Atpif1	0.892952	18
Aup1	0.892854	18
BC031361	0.892657	18
Ccdc51	0.89246	18
Cdc42ep2	0.892362	18
Chd3	0.892264	18
Cops3	0.892166	18
Cramp1l	0.892067	18
Dctn2	0.891969	18
Dnajc8	0.891871	18
Dqx1	0.891772	18
Fastk	0.891477	18
Fbxl6	0.891379	18
Gart	0.891183	18
Ggnbp2	0.891084	18
Ggnbp2os	0.890986	18
Gm17801	0.890888	18
Gpx1	0.890789	18
Hars	0.890593	18
Hars2	0.890494	18
Htra2	0.890396	18
Huwe1	0.890298	18
Ift140	0.890101	18
Ino80	0.890003	18
Kctd11	0.889905	18
Kif5a	0.889708	18
Lrrc41	0.88961	18
Mir6924	0.889511	18
Mrpl51	0.889413	18
Mtx1	0.889217	18
Nacc1	0.889118	18
Ncapd2	0.88902	18
Nemf	0.888922	18
Nop2	0.888823	18
Nt5m	0.888725	18
Nudt22	0.888627	18
P4hb	0.888528	18
Pard6a	0.88843	18
Plxnb1	0.888234	18
Pnn	0.888135	18
Polr2e	0.888037	18
Ppil1	0.887939	18
Ppp4c	0.88784	18
Pwwp3a	0.887742	18
Rab5c	0.887644	18
Rilpl1	0.887545	18
Rilpl2	0.887447	18
Rnf114	0.887349	18
Ruvbl1	0.887251	18
Slbp	0.887054	18
Slc35b2	0.886956	18
Slc52a2	0.886857	18
Son	0.886759	18
Stk35	0.886661	18
Stk35os1	0.886562	18
Tacc3	0.886464	18
Thbs3	0.886366	18
Tma7	0.886268	18
Tmem129	0.886169	18
Tmem95	0.886071	18
Tmub1	0.885973	18
Tnfaip8l1	0.885874	18
Tns2	0.885776	18
Trappc6b	0.885579	18
Trim56	0.885383	18
Trmt1	0.885285	18
Trpt1	0.885186	18
Ube2i	0.885088	18
Uqcrh	0.88499	18
Wdr34	0.884793	18
Wdr74	0.884695	18
Ahnak	0.883908	17
Gm20554	0.881254	17
Mdga1	0.880075	17
Nkx2-2	0.878699	17
Nkx2-2os	0.8786	17
Nudt3	0.878109	17
Slc35e4	0.876044	17
Tcf7l2	0.87516	17
1810009A15Rik	0.884596	17
2210406O10Rik	0.884498	17
4833438C02Rik	0.8844	17
4921507G05Rik	0.884302	17
5730408K05Rik	0.884203	17
A730063M14Rik	0.884105	17
Abcf3	0.884007	17
Aldh16a1	0.88381	17
Arrdc5	0.883712	17
Bscl2	0.883613	17
Cbx6	0.883515	17
Cc2d1b	0.883417	17
Chd4	0.883319	17
Clpp	0.88322	17
Crat	0.883122	17
Cryzl1	0.883024	17
Ctsa	0.882925	17
Cyb5r1	0.882827	17
Dnaja1	0.882729	17
Dynll1	0.88263	17
Emd	0.882434	17
Eno1	0.882336	17
Fam120a	0.882237	17
Fam120aos	0.882139	17
Fam210a	0.882041	17
Farp2	0.881942	17
Fcgrt	0.881844	17
Foxj2	0.881746	17
Gls2	0.881647	17
Gm13830	0.881549	17
Gm15760	0.881451	17
Gm16861	0.881353	17
Gm6297	0.881156	17
Gng3	0.881058	17
Grk2	0.880959	17
Grpel1	0.880861	17
Gtpbp1	0.880763	17
Hnrnpk	0.880665	17
Itsn1	0.880468	17
Mascrna	0.88037	17
Mat2a	0.880271	17
Mcoln1	0.880173	17
Med1	0.879976	17
Mindy1	0.879878	17
Mir207	0.87978	17
Mir5121	0.879682	17
Mir5136	0.879583	17
Mir7045	0.879485	17
Mlst8	0.879387	17
Mok	0.879288	17
Ndufa10	0.87919	17
Ndufa6	0.879092	17
Nelfb	0.878993	17
Neurl2	0.878895	17
Nfkb2	0.878797	17
Nomo1	0.878502	17
Npcd	0.878404	17
Npepps	0.878305	17
Nudt16l1	0.878207	17
Particl	0.87801	17
Phf20	0.877912	17
Pih1d1	0.877814	17
Pmvk	0.877716	17
Prcc	0.877617	17
Prkag1	0.877519	17
Prune1	0.877421	17
Ptpa	0.877322	17
Ptrh1	0.877224	17
Pym1	0.877126	17
Rdh13	0.877027	17
Rex1bd	0.876929	17
Rmi1	0.876831	17
Rnmt	0.876733	17
Rpl13a	0.876634	17
Rpl7l1	0.876536	17
Rps15	0.876438	17
Rps5	0.876339	17
Sbno2	0.876241	17
Scyl1	0.876143	17
Smcr8	0.875946	17
Snapc2	0.875848	17
Snord14a	0.87575	17
Snord32a	0.875651	17
Snord33	0.875553	17
Spryd3	0.875455	17
Srsf9	0.875356	17
Supt5	0.875258	17
Tmem253	0.875061	17
Top3a	0.874963	17
Tspan31	0.874865	17
Ttc16	0.874767	17
U2af2	0.874668	17
Uck1	0.87457	17
Uhrf1	0.874472	17
Vcpkmt	0.874373	17
Wdr24	0.874275	17
Zfp12	0.874177	17
Avpi1	0.873489	16
Ccr10	0.872899	16
Chd1	0.872604	16
Cntnap1	0.872407	16
Dcaf6	0.871916	16
Ezr	0.871326	16
Gm20052	0.870638	16
Id1	0.870048	16
Jag1	0.869852	16
Jun	0.869655	16
Klf7	0.869458	16
Marveld1	0.868967	16
Maz	0.868869	16
Mpc2	0.868574	16
Pitpnm1	0.867296	16
Sema4c	0.866018	16
Sik1	0.865821	16
Smim15	0.865723	16
Stac2	0.86533	16
Xbp1	0.864249	16
2410002F23Rik	0.874078	16
4930412M03Rik	0.87398	16
4930526I15Rik	0.873882	16
5430405H02Rik	0.873784	16
Angptl4	0.873685	16
Ap5s1	0.873587	16
B330016D10Rik	0.87339	16
Bcl7a	0.873292	16
Bud31	0.873194	16
Carm1	0.873095	16
Ccng2	0.872997	16
Cct6a	0.872801	16
Cdk2ap2	0.872702	16
Chfr	0.872506	16
Crebbp	0.872309	16
Cry2	0.872211	16
Csnk1d	0.872112	16
Cttnbp2nl	0.872014	16
Dennd6b	0.871818	16
Dgat1	0.871719	16
Dmwd	0.871621	16
Eef2	0.871523	16
Efemp2	0.871424	16
Fahd1	0.871228	16
Fkbpl	0.871129	16
Fth1	0.871031	16
Gba2	0.870933	16
Gm10516	0.870835	16
Gm11627	0.870736	16
Gpsm1	0.87054	16
H3c6	0.870441	16
H3f3b	0.870343	16
Hagh	0.870245	16
Hdlbp	0.870146	16
Jmjd6	0.869753	16
Kdm2a	0.869557	16
Lag3	0.86936	16
Letm2	0.869262	16
Magoh	0.869163	16
Map3k3	0.869065	16
Med24	0.86877	16
Mettl23	0.868672	16
Mrpl53	0.868475	16
Msrb1	0.868377	16
Myh9	0.868279	16
Myl12a	0.86818	16
Myo19	0.868082	16
Ndrg2	0.867984	16
Nsmce2	0.867886	16
Nub1	0.867787	16
Pdap1	0.867689	16
Pgls	0.867591	16
Pigw	0.867492	16
Pip4p1	0.867394	16
Prdx2	0.867197	16
Prdx5	0.867099	16
Prpf31	0.867001	16
Psph	0.866903	16
Rab5if	0.866804	16
Rbl1	0.866706	16
Rbm6	0.866608	16
Rcor3	0.866509	16
Rgp1	0.866411	16
Rhoq	0.866313	16
Rpl8	0.866214	16
Sec31a	0.866116	16
Sigmar1	0.86592	16
Snord37	0.865625	16
Snord88a	0.865526	16
Snord88c	0.865428	16
Tada1	0.865231	16
Tfpt	0.865133	16
Thop1	0.865035	16
Trim28	0.864937	16
Trmt112	0.864838	16
Trp53	0.86474	16
Ubap2	0.864642	16
Unc13a	0.864543	16
Washc5	0.864445	16
Wrap53	0.864347	16
Zfhx2	0.86415	16
Zfp646	0.864052	16
Zfp668	0.863954	16
Zfp687	0.863855	16
Zfp706	0.863757	16
Casz1	0.861988	15
Ccdc92	0.861791	15
Egr1	0.860218	15
Hlx	0.858842	15
Kif1a	0.858351	15
Naif1	0.857564	15
Nfil3	0.856974	15
Per1	0.856188	15
Phlda1	0.85609	15
Zbtb10	0.852649	15
Zfp664	0.852256	15
Zswim6	0.851961	15
1110002J07Rik	0.863659	15
2610306M01Rik	0.86356	15
3110021A11Rik	0.863462	15
4833417C18Rik	0.863364	15
Aak1	0.863266	15
Abl1	0.863167	15
Angel2	0.863069	15
Arhgap1	0.862971	15
Arl2	0.862872	15
Atg101	0.862774	15
Atl3	0.862676	15
Atp5j2	0.862577	15
Brca1	0.862479	15
C130036L24Rik	0.862381	15
Camsap1	0.862283	15
Capn10	0.862184	15
Capn15	0.862086	15
Ccdc78	0.861889	15
Cd2bp2	0.861693	15
Cdca3	0.861594	15
Cdip1	0.861398	15
Cflar	0.8613	15
Chtf18	0.861201	15
Clk2	0.861103	15
Creb3	0.861005	15
Cs	0.860906	15
D030040B21Rik	0.860808	15
Dbnl	0.86071	15
Dcaf7	0.860611	15
Ddb1	0.860513	15
Dus1l	0.860415	15
Edf1	0.860317	15
Elob	0.86012	15
Eloc	0.860022	15
Enoph1	0.859923	15
Erc1	0.859825	15
Flad1	0.859727	15
Gabarap	0.859628	15
Gamt	0.85953	15
Gm11696	0.859432	15
Gm45927	0.859334	15
Gna12	0.859235	15
Gna13	0.859137	15
Golga2	0.859039	15
Haghl	0.85894	15
Hnrnpdl	0.858744	15
Iqcg	0.858645	15
Kdm3b	0.858547	15
Kdm4a	0.858449	15
Kif24	0.858252	15
Lman2	0.858154	15
Lmna	0.858056	15
Map2k7	0.857957	15
Men1	0.857859	15
Miga2	0.857761	15
Mpzl1	0.857662	15
Nbr1	0.857466	15
Ncl	0.857368	15
Ndufb8	0.857269	15
Nelfe	0.857171	15
Neu1	0.857073	15
Nisch	0.856876	15
Nthl1	0.856778	15
Nudt2	0.856679	15
Nutf2	0.856581	15
Orc6	0.856483	15
Ost4	0.856385	15
Pcna	0.856286	15
Pip4k2c	0.855991	15
Pomk	0.855893	15
Pomt1	0.855795	15
Ppm1a	0.855696	15
Ppp2r5c	0.855598	15
Psma6	0.8555	15
Rab43	0.855402	15
Rpl35a	0.855303	15
Rpusd1	0.855205	15
Rragc	0.855107	15
Sema6c	0.855008	15
Skiv2l	0.85491	15
Snord82	0.854812	15
Snrpe	0.854713	15
Stk11	0.854615	15
Surf6	0.854517	15
Swi5	0.854419	15
Syf2	0.85432	15
Syngr2	0.854222	15
Tbl2	0.854124	15
Thap3	0.854025	15
Tkfc	0.853927	15
Tln1	0.853829	15
Tmed2	0.85373	15
Tnnc1	0.853632	15
Tsc2	0.853534	15
Ube2b	0.853436	15
Ubr2	0.853337	15
Use1	0.853239	15
Usp5	0.853141	15
Vasp	0.853042	15
Vps33a	0.852944	15
Vps35	0.852846	15
Wdr55	0.852747	15
Zbtb48	0.852551	15
Zfp30	0.852453	15
Zfp408	0.852354	15
Zfpl1	0.852158	15
Zmynd19	0.852059	15
1700016A09Rik	0.851764	14
Camk2n2	0.850487	14
Cbx4	0.850388	14
Cdca7	0.850093	14
Gse1	0.847538	14
Kif1b	0.846358	14
Phpt1	0.843999	14
Snx11	0.841738	14
Socs7	0.84164	14
Spred2	0.841541	14
Ss18	0.841246	14
Txnip	0.840067	14
0610009B22Rik	0.851863	14
2310068J16Rik	0.851666	14
4933405L10Rik	0.851568	14
Ago2	0.85147	14
Ahsa1	0.851371	14
Aprt	0.851273	14
Arfgap1	0.851175	14
Atp5o	0.851076	14
B4galt3	0.850978	14
BC049715	0.85088	14
Bet1l	0.850781	14
Brf1	0.850683	14
Calm3	0.850585	14
Ccdc103	0.85029	14
Cdc27	0.850192	14
Cdk12	0.849995	14
Cdk2	0.849897	14
Celf1	0.849798	14
Cep76	0.8497	14
Chd9	0.849602	14
Cistr	0.849504	14
Cox19	0.849405	14
Cuta	0.849307	14
Czib	0.849209	14
D17H6S53E	0.84911	14
D6Wsu163e	0.849012	14
Dnajc21	0.848914	14
Dph3	0.848815	14
Eftud2	0.848717	14
Enkd1	0.848619	14
Ensa	0.848521	14
Fam76a	0.848422	14
Flii	0.848324	14
Flywch1	0.848226	14
Foxh1	0.848127	14
Gak	0.848029	14
Gapdh	0.847931	14
Glod4	0.847832	14
Gm12191	0.847734	14
Gnl1	0.847636	14
Gt(ROSA)26Sor	0.847439	14
Gtf2f1	0.847341	14
Gtf2ird2	0.847243	14
H1f5	0.847144	14
H2ac11	0.847046	14
H2bc11	0.846948	14
H3c11	0.84685	14
H4c9	0.846751	14
Inpp5e	0.846653	14
Ints1	0.846555	14
Kdm4b	0.846456	14
Larp4	0.84626	14
Lppos	0.846161	14
Lrp10	0.846063	14
Maff	0.845965	14
Mars1	0.845867	14
Mcl1	0.845768	14
Mecp2	0.84567	14
Mettl27	0.845572	14
Mid1ip1	0.845473	14
Mief2	0.845375	14
Mir5100	0.845277	14
Mir6376	0.845178	14
Mir7088	0.84508	14
Mir7687	0.844982	14
Mrc2	0.844884	14
Mrm3	0.844785	14
Mrpl12	0.844687	14
Mst1	0.844589	14
Ndufb10	0.84449	14
Nmral1	0.844392	14
Oxnad1	0.844294	14
Parp11	0.844195	14
Pbx2	0.844097	14
Pkd1	0.843901	14
Pmel	0.843802	14
Ppp1r16a	0.843704	14
Preb	0.843606	14
Prr3	0.843507	14
Prrc2b	0.843409	14
Psmg2	0.843311	14
Rab1b	0.843212	14
Rad51ap1	0.843114	14
Rangap1	0.843016	14
Rchy1	0.842918	14
Rhebl1	0.842819	14
Ric8a	0.842721	14
Rnf123	0.842623	14
Rpl30	0.842524	14
Sap130	0.842426	14
Serhl	0.842328	14
Setd5	0.842229	14
Slc25a10	0.842131	14
Slc3a2	0.842033	14
Snhg1	0.841935	14
Snord22	0.841836	14
Sra1	0.841443	14
Srsf4	0.841345	14
Stx4a	0.841148	14
Syngap1	0.84105	14
Tead2	0.840952	14
Thap6	0.840853	14
Timm44	0.840755	14
Timmdc1	0.840657	14
Tmbim6	0.840558	14
Tmem134	0.84046	14
Tmem175	0.840362	14
Tmem262	0.840263	14
Tufm	0.840165	14
Ube2l3	0.839969	14
Ufc1	0.83987	14
Usf1	0.839772	14
Usp48	0.839674	14
Uvssa	0.839575	14
Vipas39	0.839477	14
Vps51	0.839379	14
Wbp11	0.83928	14
Zcchc8	0.839182	14
Zfp213	0.839084	14
Zfp84	0.838986	14
Zfp958	0.838887	14
1810026B05Rik	0.838789	13
2310015A10Rik	0.838592	13
Aig1	0.837708	13
Atp13a3	0.837216	13
Cavin1	0.836626	13
Ckb	0.835938	13
Cldn6	0.83584	13
Clip2	0.835742	13
Fjx1	0.834464	13
Hic2	0.833481	13
Klf10	0.832891	13
Man2a1	0.832399	13
Mb21d2	0.832301	13
Plk3	0.83063	13
Rnd2	0.829254	13
Rnd3	0.829156	13
Socs1	0.828566	13
Sox6os	0.828468	13
Tnfrsf12a	0.827288	13
2010109A12Rik	0.838691	13
2610301B20Rik	0.838494	13
2810425M01Rik	0.838396	13
4930451G09Rik	0.838297	13
A430033K04Rik	0.838199	13
Abtb1	0.838101	13
Acat2	0.838003	13
Aco1	0.837904	13
Actr1a	0.837806	13
Anks3	0.837609	13
Ano8	0.837511	13
Arfgap2	0.837413	13
Atf1	0.837314	13
Atp5g1	0.837118	13
Atp6ap1	0.83702	13
Atxn10	0.836921	13
Banp	0.836823	13
Brpf3	0.836725	13
Cbx1	0.836528	13
Cbx3	0.83643	13
Cby1	0.836331	13
Ccnf	0.836233	13
Ccni	0.836135	13
Cenpt	0.836037	13
D330023K18Rik	0.835643	13
D330050I16Rik	0.835545	13
Dipk1b	0.835447	13
Dusp11	0.835348	13
Endog	0.83525	13
Entr1	0.835152	13
Erp29	0.835054	13
Exosc6	0.834955	13
Fam207a	0.834857	13
Fam227a	0.834759	13
Fam53a	0.83466	13
Fbxo47	0.834562	13
Gm15612	0.834365	13
Gm32172	0.834267	13
Gm5095	0.834169	13
Gpr107	0.834071	13
Gspt1	0.833972	13
Gtf2i	0.833874	13
H1f1	0.833776	13
H3c1	0.833677	13
H4c1	0.833579	13
Higd2a	0.833382	13
Hnrnpa2b1	0.833284	13
Ighmbp2	0.833186	13
Kdelr2	0.833088	13
Kdm5c	0.832989	13
Kti12	0.832793	13
Lmf1	0.832694	13
Lrp1	0.832596	13
Lrrc58	0.832498	13
Mfsd14a	0.832203	13
Mir1945	0.832105	13
Mir339	0.832006	13
Mrpl21	0.831908	13
Mrpl24	0.83181	13
Mterf3	0.831711	13
Mtmr3	0.831613	13
Mylpf	0.831515	13
Nek2	0.831416	13
Nop16	0.831318	13
Ntan1	0.83122	13
Nubp2	0.831122	13
Ola1	0.831023	13
Pex16	0.830925	13
Pinlyp	0.830827	13
Pip5k1a	0.830728	13
Pmpca	0.830532	13
Pola2	0.830434	13
Polr2g	0.830335	13
Pom121	0.830237	13
Ppp2r5b	0.830139	13
Prkrip1	0.83004	13
Ptdss1	0.829942	13
Pwp2	0.829844	13
Pxmp4	0.829745	13
Qars	0.829647	13
Ranbp3	0.829549	13
Rexo4	0.829451	13
Rheb	0.829352	13
Rpn1	0.829057	13
Sart1	0.828959	13
Slc38a10	0.828861	13
Smim7	0.828762	13
Smu1	0.828664	13
Spryd4	0.828369	13
Spsb3	0.828271	13
Srsf10	0.828173	13
Srsf6	0.828074	13
Sufu	0.827976	13
Sun1	0.827878	13
Tbc1d10b	0.827779	13
Tbcc	0.827681	13
Thap11	0.827583	13
Tm9sf4	0.827485	13
Tmem38a	0.827386	13
Trappc9	0.82719	13
Ttyh3	0.827091	13
Tubg2	0.826993	13
Tubgcp3	0.826895	13
Txn2	0.826796	13
Ube2r2	0.826698	13
Ube2z	0.8266	13
Vangl2	0.826502	13
Vars2	0.826403	13
Vat1	0.826305	13
Vegfb	0.826207	13
Wdr20	0.826108	13
Xrcc1	0.82601	13
Zfp595	0.825912	13
Zfp655	0.825813	13
Zfp790	0.825715	13
Zfp959	0.825617	13
Borcs6	0.823749	12
Ccdc166	0.823454	12
Chic2	0.822668	12
Col4a1	0.821881	12
Col4a2	0.821783	12
Cux1	0.821587	12
G630016G05Rik	0.819522	12
Grrp1	0.818539	12
Hexim1	0.818441	12
Hspbap1	0.818244	12
Ift80	0.818048	12
Itpr3	0.817556	12
Meis2	0.81677	12
Mmp14	0.81618	12
Nfatc4	0.815492	12
Npr3	0.815099	12
Por	0.814116	12
Prkce	0.813919	12
Slc9a3r1	0.812346	12
Smc4	0.81215	12
Tcf7l1	0.811363	12
Vcl	0.81038	12
1700022H01Rik	0.825519	12
1700037C18Rik	0.82542	12
3110070M22Rik	0.825322	12
A330069E16Rik	0.825224	12
Abca7	0.825125	12
Actr3	0.825027	12
Ahctf1	0.824929	12
Anapc5	0.82483	12
Ankhd1	0.824732	12
Arf1	0.824634	12
Atg2a	0.824536	12
Atg4b	0.824437	12
Atp5j	0.824339	12
Atp5pb	0.824241	12
B230354K17Rik	0.824142	12
BC004004	0.824044	12
BC024063	0.823946	12
BC049762	0.823847	12
Calcoco1	0.823651	12
Casc3	0.823553	12
Ccdc167	0.823356	12
Ccdc96	0.823258	12
Cct7	0.823159	12
Cdc16	0.823061	12
Cdc5l	0.822963	12
Cfap410	0.822864	12
Chd2	0.822766	12
Chkb	0.82257	12
Chmp6	0.822471	12
Clcn6	0.822373	12
Clk4	0.822275	12
Cltc	0.822176	12
Cluap1	0.822078	12
Cnot9	0.82198	12
Copz1	0.821685	12
D030028A08Rik	0.821488	12
Ddb2	0.82139	12
Ddx17	0.821292	12
Ddx39	0.821193	12
Ddx58	0.821095	12
Dnajb2	0.820997	12
Dnajc5	0.820898	12
E430018J23Rik	0.8208	12
Eif1	0.820702	12
Eif2s2	0.820604	12
Eif4h	0.820505	12
Eif5a	0.820407	12
Elavl1	0.820309	12
Emc7	0.82021	12
Engase	0.820112	12
Faf2	0.820014	12
Fam98c	0.819915	12
Fkbp2	0.819817	12
Flcn	0.819719	12
Foxk2	0.819621	12
Gabpa	0.819424	12
Gbf1	0.819326	12
Gm12359	0.819227	12
Gm16062	0.819129	12
Gm28535	0.819031	12
Gm41410	0.818932	12
Gm44502	0.818834	12
Gm5144	0.818736	12
Gnl3	0.818638	12
Hspa4	0.818343	12
Hspbp1	0.818146	12
Inafm1	0.817949	12
Irf9	0.817753	12
Isca2	0.817655	12
Kcmf1	0.817458	12
LOC114841036	0.81736	12
Lsm14a	0.817261	12
Maip1	0.817163	12
Map3k12	0.817065	12
Mapk1	0.816966	12
Matr3	0.816868	12
Mir15b	0.816672	12
Mir16-2	0.816573	12
Mir3091	0.816475	12
Mir3101	0.816377	12
Mir6991	0.816278	12
Mroh1	0.816082	12
Mrpl39	0.815983	12
Mrps18a	0.815885	12
Mterf4	0.815787	12
Mthfr	0.815689	12
Myorg	0.81559	12
Nfkbib	0.815394	12
Nktr	0.815295	12
Npc2	0.815197	12
Otud6b	0.815	12
Pabpc1	0.814902	12
Pafah1b3	0.814804	12
Paxbp1	0.814706	12
Pbrm1	0.814607	12
Pex6	0.814509	12
Pigl	0.814411	12
Pnpo	0.814312	12
Polr1e	0.814214	12
Pradc1	0.814017	12
Psmb1	0.813821	12
Pum1	0.813723	12
Purb	0.813624	12
Rab4b	0.813526	12
Rbm15	0.813428	12
Rc3h2	0.813329	12
Rnf34	0.813231	12
Rprd2	0.813133	12
Rps21	0.813035	12
Sar1a	0.812936	12
Sbds	0.812838	12
Sipa1	0.81274	12
Sirt2	0.812641	12
Slc35f5	0.812543	12
Slc49a4	0.812445	12
[truncated: 8,175 more rows]

## Sheet: SupFig.1c
Pearson Correlation Coefficients for individual samples for histone marks
	Mouse_SynSa_B5_N302_H3K36me3.bw'	'Mouse_SynSa_D5_N332_1_H3K36me3.bw'	Mouse_SynSa_C5_N308_H3K36me3.bw'	'Mouse_SynSa_E4_N332_2_H3K36me3.bw'	'Mouse_SynSa_E1_N332_2_H3K27ac.bw'	'Mouse_SynSa_E2_N332_2_H3K4me1.bw'	'163_T_H3K4me3.bw'	'969_T_H3K4me3.bw'	'128_T_H3K4me3.bw'	'171_T_H3K4me3.bw'	'857_T_H3K4me3.bw'	'Mouse_SynSa_D1_N332_1_H3K27ac.bw'	Mouse_SynSa_B1_N302_H3K27ac.bw'	Mouse_SynSa_C1_N308_H3K27ac.bw'	'Mouse_SynSa_D4_N332_1_H3K27me3.bw'	'Mouse_SynSa_E3_N332_2_H3K27me3.bw'	Mouse_SynSa_B4_N302_H3K27me3.bw'	Mouse_SynSa_C4_N308_H3K27me3.bw'	'163_T_H2AK119ub.bw'	'969_T_H2AK119ub.bw'	'128_T_H2AK119ub.bw'	'171_T_H2AK119ub.bw'	'857_T_H2AK119ub.bw'	Mouse_SynSa_C3_N308_H3K4me1.bw'	Mouse_SynSa_B3_N302_H3K4me1.bw'	'Mouse_SynSa_D3_N332_1_H3K4me1.bw'
Mouse_SynSa_B5_N302_H3K36me3.bw'	1	0.8851	0.8854	0.7861	0.0185	0.0685	-0.1552	-0.1617	-0.1475	-0.1578	-0.1436	-0.0357	0.032	0.0284	-0.2145	-0.2675	-0.2575	-0.2841	-0.2243	-0.2469	-0.1996	-0.2346	-0.2277	-0.0353	-0.1192	-0.1142
'Mouse_SynSa_D5_N332_1_H3K36me3.bw'	0.8851	1	0.84	0.7451	0.0063	0.0534	-0.1561	-0.1618	-0.1447	-0.1587	-0.1458	0.0142	0.0058	0.0091	-0.2136	-0.2457	-0.2151	-0.2492	-0.2039	-0.2249	-0.1773	-0.208	-0.1998	-0.0387	-0.1142	-0.0981
Mouse_SynSa_C5_N308_H3K36me3.bw'	0.8854	0.84	1	0.8292	0.0198	0.067	-0.2171	-0.2231	-0.2106	-0.2194	-0.2054	-0.0776	-0.0352	0.0009	-0.1718	-0.2557	-0.23	-0.2578	-0.2862	-0.3079	-0.266	-0.2934	-0.2809	-0.0661	-0.1782	-0.1667
'Mouse_SynSa_E4_N332_2_H3K36me3.bw'	0.7861	0.7451	0.8292	1	0.0535	0.1437	-0.2435	-0.2542	-0.2348	-0.2473	-0.2339	-0.114	-0.0755	-0.0294	-0.1566	-0.2316	-0.2149	-0.2327	-0.2684	-0.3032	-0.2484	-0.2735	-0.2748	-0.041	-0.1736	-0.1755
'Mouse_SynSa_E1_N332_2_H3K27ac.bw'	0.0185	0.0063	0.0198	0.0535	1	0.4756	0.4593	0.4595	0.4398	0.4488	0.4602	0.4245	0.5837	0.7392	-0.1606	-0.2953	-0.1885	-0.2423	-0.1221	-0.0878	-0.1476	-0.1554	-0.1619	0.1479	-0.0198	0.0439
'Mouse_SynSa_E2_N332_2_H3K4me1.bw'	0.0685	0.0534	0.067	0.1437	0.4756	1	0.2822	0.2925	0.2514	0.2628	0.2568	0.2007	0.2564	0.358	-0.2139	-0.2318	-0.1948	-0.2206	0.0636	0.076	0.0334	0.0205	-0.0008	0.6197	0.3328	0.3392
'163_T_H3K4me3.bw'	-0.1552	-0.1561	-0.2171	-0.2435	0.4593	0.2822	1	0.9671	0.9667	0.9557	0.9706	0.4881	0.6233	0.5762	-0.1471	-0.0541	-0.0905	-0.1103	0.3452	0.3396	0.282	0.255	0.2635	0.3064	0.256	0.2895
'969_T_H3K4me3.bw'	-0.1617	-0.1618	-0.2231	-0.2542	0.4595	0.2925	0.9671	1	0.9383	0.9537	0.9543	0.488	0.6147	0.5795	-0.1475	-0.0648	-0.0815	-0.1093	0.3235	0.3674	0.2604	0.2567	0.2565	0.3164	0.2549	0.297
'128_T_H3K4me3.bw'	-0.1475	-0.1447	-0.2106	-0.2348	0.4398	0.2514	0.9667	0.9383	1	0.9402	0.953	0.4621	0.5923	0.5383	-0.1464	-0.0585	-0.0965	-0.1145	0.3164	0.3063	0.3047	0.2414	0.2429	0.2569	0.2186	0.2529
'171_T_H3K4me3.bw'	-0.1578	-0.1587	-0.2194	-0.2473	0.4488	0.2628	0.9557	0.9537	0.9402	1	0.9691	0.4572	0.62	0.5735	-0.124	-0.0503	-0.0773	-0.1016	0.3129	0.3301	0.263	0.289	0.2648	0.301	0.2533	0.2569
'857_T_H3K4me3.bw'	-0.1436	-0.1458	-0.2054	-0.2339	0.4602	0.2568	0.9706	0.9543	0.953	0.9691	1	0.4517	0.6286	0.5713	-0.1349	-0.0709	-0.104	-0.1244	0.296	0.3005	0.2381	0.2334	0.2542	0.2754	0.2358	0.2315
'Mouse_SynSa_D1_N332_1_H3K27ac.bw'	-0.0357	0.0142	-0.0776	-0.114	0.4245	0.2007	0.4881	0.488	0.4621	0.4572	0.4517	1	0.6826	0.6392	-0.2521	-0.1075	-0.1312	-0.1357	0.1944	0.2375	0.172	0.1299	0.1349	0.2931	0.2892	0.5263
Mouse_SynSa_B1_N302_H3K27ac.bw'	0.032	0.0058	-0.0352	-0.0755	0.5837	0.2564	0.6233	0.6147	0.5923	0.62	0.6286	0.6826	1	0.8691	-0.2254	-0.2004	-0.2494	-0.2486	0.1078	0.1403	0.0719	0.0584	0.0686	0.3269	0.3171	0.2817
Mouse_SynSa_C1_N308_H3K27ac.bw'	0.0284	0.0091	0.0009	-0.0294	0.7392	0.358	0.5762	0.5795	0.5383	0.5735	0.5713	0.6392	0.8691	1	-0.2174	-0.2652	-0.2459	-0.2842	0.0178	0.0684	-0.0217	-0.0225	-0.0256	0.3221	0.1914	0.211
'Mouse_SynSa_D4_N332_1_H3K27me3.bw'	-0.2145	-0.2136	-0.1718	-0.1566	-0.1606	-0.2139	-0.1471	-0.1475	-0.1464	-0.124	-0.1349	-0.2521	-0.2254	-0.2174	1	0.6198	0.6712	0.6817	0.1563	0.1423	0.1473	0.2107	0.2246	-0.1822	-0.1215	-0.207
'Mouse_SynSa_E3_N332_2_H3K27me3.bw'	-0.2675	-0.2457	-0.2557	-0.2316	-0.2953	-0.2318	-0.0541	-0.0648	-0.0585	-0.0503	-0.0709	-0.1075	-0.2004	-0.2652	0.6198	1	0.7048	0.7933	0.5017	0.4718	0.4757	0.5288	0.5314	-0.0235	0.0845	0.0746
Mouse_SynSa_B4_N302_H3K27me3.bw'	-0.2575	-0.2151	-0.23	-0.2149	-0.1885	-0.1948	-0.0905	-0.0815	-0.0965	-0.0773	-0.104	-0.1312	-0.2494	-0.2459	0.6712	0.7048	1	0.8426	0.3412	0.3265	0.3285	0.4099	0.4013	-0.1277	-0.0801	-0.0178
Mouse_SynSa_C4_N308_H3K27me3.bw'	-0.2841	-0.2492	-0.2578	-0.2327	-0.2423	-0.2206	-0.1103	-0.1093	-0.1145	-0.1016	-0.1244	-0.1357	-0.2486	-0.2842	0.6817	0.7933	0.8426	1	0.3773	0.3617	0.3618	0.4387	0.4314	-0.0911	-0.0062	0.0218
'163_T_H2AK119ub.bw'	-0.2243	-0.2039	-0.2862	-0.2684	-0.1221	0.0636	0.3452	0.3235	0.3164	0.3129	0.296	0.1944	0.1078	0.0178	0.1563	0.5017	0.3412	0.3773	1	0.9182	0.9093	0.8977	0.9137	0.409	0.5118	0.4662
'969_T_H2AK119ub.bw'	-0.2469	-0.2249	-0.3079	-0.3032	-0.0878	0.076	0.3396	0.3674	0.3063	0.3301	0.3005	0.2375	0.1403	0.0684	0.1423	0.4718	0.3265	0.3617	0.9182	1	0.8558	0.8873	0.8853	0.424	0.5183	0.4954
'128_T_H2AK119ub.bw'	-0.1996	-0.1773	-0.266	-0.2484	-0.1476	0.0334	0.282	0.2604	0.3047	0.263	0.2381	0.172	0.0719	-0.0217	0.1473	0.4757	0.3285	0.3618	0.9093	0.8558	1	0.877	0.8728	0.3688	0.4919	0.4474
'171_T_H2AK119ub.bw'	-0.2346	-0.208	-0.2934	-0.2735	-0.1554	0.0205	0.255	0.2567	0.2414	0.289	0.2334	0.1299	0.0584	-0.0225	0.2107	0.5288	0.4099	0.4387	0.8977	0.8873	0.877	1	0.9116	0.3773	0.484	0.4004
'857_T_H2AK119ub.bw'	-0.2277	-0.1998	-0.2809	-0.2748	-0.1619	-0.0008	0.2635	0.2565	0.2429	0.2648	0.2542	0.1349	0.0686	-0.0256	0.2246	0.5314	0.4013	0.4314	0.9137	0.8853	0.8728	0.9116	1	0.3694	0.4968	0.3912
Mouse_SynSa_C3_N308_H3K4me1.bw'	-0.0353	-0.0387	-0.0661	-0.041	0.1479	0.6197	0.3064	0.3164	0.2569	0.301	0.2754	0.2931	0.3269	0.3221	-0.1822	-0.0235	-0.1277	-0.0911	0.409	0.424	0.3688	0.3773	0.3694	1	0.8051	0.6462
Mouse_SynSa_B3_N302_H3K4me1.bw'	-0.1192	-0.1142	-0.1782	-0.1736	-0.0198	0.3328	0.256	0.2549	0.2186	0.2533	0.2358	0.2892	0.3171	0.1914	-0.1215	0.0845	-0.0801	-0.0062	0.5118	0.5183	0.4919	0.484	0.4968	0.8051	1	0.7004
'Mouse_SynSa_D3_N332_1_H3K4me1.bw'	-0.1142	-0.0981	-0.1667	-0.1755	0.0439	0.3392	0.2895	0.297	0.2529	0.2569	0.2315	0.5263	0.2817	0.211	-0.207	0.0746	-0.0178	0.0218	0.4662	0.4954	0.4474	0.4004	0.3912	0.6462	0.7004	1

## Sheet: SupFig.1d
Pearson Correlation Coefficients for merged histone marks
	'mSS_merged_fusion.bw'	'mSS_merged_H2AK119ub.bw'	'mSS_merged_H3K4me3.bw'	'mSS_merged_H3K27ac.bw'	'mSS_merged_H3K4me1.bw'	'mSS_merged_H3K27me3.bw'	'mSS_merged_H3K36me3.bw'
'mSS_merged_fusion.bw'	1	0.5779	0.2573	0.3649	0.4863	-0.0846	-0.0913
'mSS_merged_H2AK119ub.bw'	0.5779	1	0.368	0.2383	0.4959	0.1438	-0.2276
'mSS_merged_H3K4me3.bw'	0.2573	0.368	1	0.4891	0.2976	-0.1461	-0.1646
'mSS_merged_H3K27ac.bw'	0.3649	0.2383	0.4891	1	0.5264	-0.2505	0.0104
'mSS_merged_H3K4me1.bw'	0.4863	0.4959	0.2976	0.5264	1	-0.2052	-0.1003
'mSS_merged_H3K27me3.bw'	-0.0846	0.1438	-0.1461	-0.2505	-0.2052	1	-0.213
'mSS_merged_H3K36me3.bw'	-0.0913	-0.2276	-0.1646	0.0104	-0.1003	-0.213	1

## Sheet: Fig.3a
Pearson correlation coefficients for BAF components in mouse synovial sarcomas
	'128_fusion.fragment.bw'	'171_fusion.fragment.bw'	'969_fusion.fragment.bw'	'163_BRD9.bw'	'171_BRD9.bw'	'BRD9.fragment.bw'	'N225__PBRM1.bw'	'N225__DPF2.bw'	'N269__PBRM1.bw'	'N302__PBRM1.bw'	'N308__PBRM1.bw'	'N308__DPF2.bw'	'N269__DPF2.bw'	'N302__DPF2.bw'	'N339__PBRM1.bw'	'N339__DPF2.bw'
'128_fusion.fragment.bw'	1	0.7105	0.6937	0.5587	0.5528	0.6436	0.2387	0.2843	0.171	0.1643	0.1624	0.1841	0.2158	0.2193	0.2245	0.2262
'171_fusion.fragment.bw'	0.7105	1	0.7579	0.6097	0.7276	0.6775	0.3143	0.3549	0.2407	0.2448	0.2449	0.2651	0.2816	0.2962	0.3087	0.3126
'969_fusion.fragment.bw'	0.6937	0.7579	1	0.606	0.5993	0.7132	0.3204	0.3687	0.2147	0.2035	0.1887	0.2113	0.2699	0.2742	0.2841	0.2827
'163_BRD9.bw'	0.5587	0.6097	0.606	1	0.7358	0.7295	0.3754	0.3873	0.3357	0.3389	0.3377	0.3544	0.3656	0.3702	0.3914	0.3823
'171_BRD9.bw'	0.5528	0.7276	0.5993	0.7358	1	0.7875	0.4653	0.4747	0.4223	0.4296	0.4377	0.4562	0.4564	0.4619	0.4964	0.4851
'BRD9.fragment.bw'	0.6436	0.6775	0.7132	0.7295	0.7875	1	0.5938	0.5929	0.5391	0.5575	0.5345	0.5299	0.546	0.5589	0.6077	0.5672
'N225__PBRM1.bw'	0.2387	0.3143	0.3204	0.3754	0.4653	0.5938	1	0.9536	0.918	0.9078	0.8775	0.8677	0.9049	0.912	0.922	0.9083
'N225__DPF2.bw'	0.2843	0.3549	0.3687	0.3873	0.4747	0.5929	0.9536	1	0.8831	0.8664	0.8392	0.8474	0.9005	0.9076	0.8832	0.8954
'N269__PBRM1.bw'	0.171	0.2407	0.2147	0.3357	0.4223	0.5391	0.918	0.8831	1	0.9563	0.948	0.9307	0.9487	0.9405	0.9416	0.9343
'N302__PBRM1.bw'	0.1643	0.2448	0.2035	0.3389	0.4296	0.5575	0.9078	0.8664	0.9563	1	0.9408	0.9178	0.9173	0.9451	0.9489	0.9266
'N308__PBRM1.bw'	0.1624	0.2449	0.1887	0.3377	0.4377	0.5345	0.8775	0.8392	0.948	0.9408	1	0.9574	0.916	0.9158	0.92	0.913
'N308__DPF2.bw'	0.1841	0.2651	0.2113	0.3544	0.4562	0.5299	0.8677	0.8474	0.9307	0.9178	0.9574	1	0.9284	0.9252	0.9064	0.923
'N269__DPF2.bw'	0.2158	0.2816	0.2699	0.3656	0.4564	0.546	0.9049	0.9005	0.9487	0.9173	0.916	0.9284	1	0.9466	0.9155	0.9362
'N302__DPF2.bw'	0.2193	0.2962	0.2742	0.3702	0.4619	0.5589	0.912	0.9076	0.9405	0.9451	0.9158	0.9252	0.9466	1	0.9305	0.9479
'N339__PBRM1.bw'	0.2245	0.3087	0.2841	0.3914	0.4964	0.6077	0.922	0.8832	0.9416	0.9489	0.92	0.9064	0.9155	0.9305	1	0.9471
'N339__DPF2.bw'	0.2262	0.3126	0.2827	0.3823	0.4851	0.5672	0.9083	0.8954	0.9343	0.9266	0.913	0.923	0.9362	0.9479	0.9471	1

## Sheet: Fig.3f
Western blot densities and calculated GBAF, CBAF, and PBAF contributions to SMARCC1 distributions across glycerol gradients
Mouse number	Genotype	GBAF	CBAF	PBAF	G mean	G sd	Cm	Csd	Pm	Psd	fractional plot	1	1.2	1.4	1.6	1.8	2	2.2	2.4	2.6	2.8	3	3.2	3.4	3.6	3.8	4	4.2	4.4	4.6	4.8	5	5.2	5.4	5.6	5.8	6	6.2	6.4	6.6	6.8	7	7.2	7.4	7.6	7.8	8	8.2	8.4
2409 SSM2	wildtype	10	35	55	3.11342	0.938791	6.51921	0.583482	9.36986	1.15285	GBAF fraction	0.337168	0.532449	0.803523	1.1588	1.59701	2.10327	2.64711	3.18375	3.65926	4.01919	4.21863	4.2315	4.05607	3.71541	3.25234	2.72067	2.17492	1.6615	1.21296	0.846218	0.564166	0.359435	0.218838	0.127325	0.0707939	0.0376154	0.0190996	0.00926771	0.00429744	0.0019043	0.000806402	0.000326329	0.000126197	4.66372e-05	1.64704e-05	5.5586e-06	1.79273e-06	5.52528e-07
											CBAF fraction	8.90836e-19	2.14979e-17	4.61283e-16	8.80063e-15	1.49291e-13	2.2518e-12	3.01994e-11	3.60115e-10	3.8182e-09	3.59956e-08	3.01728e-07	2.24882e-06	1.49029e-05	8.78128e-05	0.000460066	0.00214317	0.00887704	0.0326929	0.107056	0.311707	0.806964	1.85753	3.80183	6.91867	11.1951	16.1067	20.6044	23.4362	23.7022	21.3139	17.0417	12.1154	7.65836	4.30436	2.15107	0.95582	0.377634	0.13266
											PBAF fraction	6.81944e-11	2.36707e-10	7.97267e-10	2.60571e-09	8.26373e-09	2.54306e-08	7.59392e-08	2.20042e-07	6.1869e-07	1.68799e-06	4.46887e-06	1.14803e-05	2.8618e-05	6.92236e-05	0.000162479	0.00037006	0.000817852	0.00175391	0.0036498	0.00736987	0.0144404	0.0274555	0.0506534	0.0906812	0.157527	0.265535	0.434328	0.689357	1.06169	1.58666	2.3009	3.23773	4.42092	5.85753	7.53088	9.3952	11.3735	13.3603
Fraction	PBAFdensityRaw	CBAFdensityRaw	GBAFdensityRaw	BAFdensityRaw					Bfraction	BnormCALC	r^2
12	1	1	1	334.678				1	0.00734192	0.00330424	1.63028e-05
13	1	1	3539.5	2808.72				2	0.0616156	0.0206121	0.00168129	G%	9.8
14	1	1	11670.3	1229.23				3	0.026966	0.0413426	0.000206687	C%	35
15	1	1	7134.03	646.698				4	0.0141868	0.0266877	0.000156273	P%	55.2
16	1	565.426	1553.26	654.698				5	0.0143623	0.0137434	3.83032e-07
17	1	5959.97	513.213	6764.64				6	0.148398	0.1641	0.000246576
18	2245.2	6420.79	411.314	9006.88				7	0.197586	0.193518	1.65537e-05
19	9777.27	1	1	7617.03				8	0.167097	0.103852	0.00399993
20	18742.6	1	1	8527.44				9	0.187069	0.181465	3.14014e-05
21	14912.1	1	1	5688.33				10	0.124786	0.164513	0.00157823
22	6324.71	1	1	1855.72				11	0.0407094	0.0702928	0.000875174
23	2263.34	1	1	450.456				12	0.00988178	0.0141532	1.82448e-05
24	2769.7	1	1	21.536							0.00882705
									G			Gnormal		C			Cnormal		P			Pnormal
								1	4.02777e-05	4.02777e-05	0.000179902	0.0337168		7.71892e-05	7.71892e-05	0.00235131	2.54525e-20		1.8426e-05	1.8426e-05	0.00129082	1.2399e-12
								2	0.142563	0.285126	0.176736	0.210327		7.71892e-05	0.000154378	0.00157646	6.4337e-14		1.8426e-05	3.68519e-05	0.0010008	4.62374e-10
								3	0.470054	1.41016	0.0060468	0.421863		7.71892e-05	0.000231567	0.000955976	8.62079e-09		1.8426e-05	5.52779e-05	0.000747636	8.12521e-08
								4	0.287342	1.14937	0.225858	0.272067		7.71892e-05	0.000308757	0.000489875	6.12335e-05		1.8426e-05	7.37038e-05	0.000531321	6.72836e-06
								5	0.0625615	0.312808	0.222668	0.0564166		0.0436448	0.218224	0.100732	0.0230561		1.8426e-05	9.21298e-05	0.000351857	0.000262553
								6	0.020671	0.124026	0.172238	0.00376154		0.460045	2.76027	0.124019	0.460191		1.8426e-05	0.000110556	0.000209245	0.00482791
								7	0.0165668	0.115967	0.25025	8.06402e-05		0.495616	3.46931	0.114565	0.486906		0.04137	0.28959	0.232345	0.0418345
								8	4.02777e-05	0.000322222	0.000961778	5.5586e-07		7.71892e-05	0.000617513	0.000169255	0.0273091		0.180155	1.44124	0.338067	0.170822
								9	4.02777e-05	0.000362499	0.0013957	1.23199e-09		7.71892e-05	0.000694702	0.000475046	8.11944e-05		0.34535	3.10815	0.0472438	0.32869
								10	4.02777e-05	0.000402777	0.00191017	8.77959e-13		7.71892e-05	0.000771892	0.000935215	1.27967e-08		0.274771	2.74771	0.109103	0.298031
								11	4.02777e-05	0.000443055	0.0025052	2.01173e-16		7.71892e-05	0.000849081	0.00154976	1.06912e-13		0.116539	1.28193	0.309684	0.127342
								12	4.02777e-05	0.000483332	0.00318078	1.48215e-20		7.71892e-05	0.00092627	0.00231869	4.7349e-20		0.0417041	0.500449	0.288493	0.0256398
										3.11342	0.938791				6.51921	0.583482				9.36986	1.15285
[truncated: 23 more columns]

[truncated: 41 more sheets: Fig.3g, Fig.3j, SupFig.2a, SupFig.2b, SupFig.2c, SupFig.2k, SupFig.5b, SupFig.5c, Fig.5a, Fig.5c, Fig.5d, Fig.5e, Fig.5f, Fig.5h, Fig.5k, Fig.5l, Fig.6a, Fig.6b, Fig.6d, Fig.6e …]
